# Supplementary material for: Culturing of ‘unculturable’ human microbiota reveals novel taxa and extensive sporulation
Source: Nature. 2016 May 4;533(7604):543–6. doi: 10.1038/nature17645 (PMC4890681; doi:10.1038/nature17645)
Supplement: Supplementary Tables — This file contains Supplementary Table 1. (XLSX 129 kb) [file 41586_2016_BFnature17645_MOESM38_ESM.xlsx]

## Sheet: Figure1_cultures
order on tree	Phylum	Class	Order	Family	Genus	closest 16S BLAST match to named bacterium-99 or 100% match unless otherwise stated	novelty	etoh resistant	spore signature score	HMP most wanted
1	Proteobacteria	Betaproteobacteria	Burkholderiales	Oxalobacteraceae	Oxalobacter	Oxalobacter formigenes
2	Proteobacteria	Gammaproteobacteria	Enterobacteriales	Enterobacteriaceae	Proteus	Proteus mirabilis
3	Proteobacteria	Gammaproteobacteria	Enterobacteriales	Enterobacteriaceae	Escherichia	Escherichia coli
4	Bacteroidetes	Bacteroidia	Bacteroidales	Rikenellaceae	Alistipes	Alistipes finegoldii	characterised	ethanol sensitive	0.1846	low
5	Bacteroidetes	Bacteroidia	Bacteroidales	Rikenellaceae	Alistipes	Alistipes finegoldii	characterised	ethanol sensitive	0.1846	medium
6	Bacteroidetes	Bacteroidia	Bacteroidales	Porphyromonadaceae	Parabacteroides	Parabacteroides merdae	characterised	ethanol sensitive	0.215	low
7	Bacteroidetes	Bacteroidia	Bacteroidales	Porphyromonadaceae	Parabacteroides	Parabacteroides distasonis	characterised	ethanol sensitive	0.2	low
8	Bacteroidetes	Bacteroidia	Bacteroidales	Porphyromonadaceae	Parabacteroides	Parabacteroides distasonis	characterised	ethanol sensitive	0.215	low
9	Bacteroidetes	Bacteroidia	Bacteroidales	Porphyromonadaceae	Parabacteroides	Parabacteroides distasonis	characterised	ethanol sensitive	0.2	low
10	Bacteroidetes	Bacteroidia	Bacteroidales	Prevotellaceae	Prevotella	Prevotella copri	characterised	ethanol sensitive	0.046	low
11	Bacteroidetes	Bacteroidia	Bacteroidales	Bacteroidaceae	Bacteroides	Bacteroides coprocola_94%	novel species	ethanol sensitive	0.184615	no
12	Bacteroidetes	Bacteroidia	Bacteroidales	Bacteroidaceae	Bacteroides	Bacteroides plebius_95%	novel species	ethanol sensitive	0.169231	no
13	Bacteroidetes	Bacteroidia	Bacteroidales	Bacteroidaceae	Bacteroides	Bacteroides vulgatus	characterised	ethanol sensitive	0.184615	medium
14	Bacteroidetes	Bacteroidia	Bacteroidales	Bacteroidaceae	Bacteroides	Bacteroides uniformis	characterised	ethanol sensitive	0.184615	low
15	Bacteroidetes	Bacteroidia	Bacteroidales	Bacteroidaceae	Bacteroides	Bacteroides intestinalis_98%	novel species	ethanol sensitive	0.184615	low
16	Bacteroidetes	Bacteroidia	Bacteroidales	Bacteroidaceae	Bacteroides	Bacteroides salyersiae	characterised	ethanol sensitive	0.184615	low
17	Bacteroidetes	Bacteroidia	Bacteroidales	Bacteroidaceae	Bacteroides	Bacteroides caccae	characterised	ethanol sensitive	0.2	low
18	Bacteroidetes	Bacteroidia	Bacteroidales	Bacteroidaceae	Bacteroides	Bacteroides xylanisolvens	characterised	ethanol sensitive	0.2	low
19	Bacteroidetes	Bacteroidia	Bacteroidales	Bacteroidaceae	Bacteroides	Bacteroides ovatus	characterised	ethanol sensitive	0.184615	low
20	Bacteroidetes	Bacteroidia	Bacteroidales	Bacteroidaceae	Bacteroides	Bacteroides finegoldi	characterised	ethanol sensitive	0.184615	low
21	Bacteroidetes	Bacteroidia	Bacteroidales	Bacteroidaceae	Bacteroides	Bacteroides thetaiotaomicron	characterised	ethanol sensitive	0.2	medium
22	Bacteroidetes	Bacteroidia	Bacteroidales	Bacteroidaceae	Bacteroides	Bacteroides thetaiotaomicron	characterised	ethanol sensitive	0.2	medium
23	Bacteroidetes	Bacteroidia	Bacteroidales	Bacteroidaceae	Bacteroides	Bacteroides finegoldii_98%	novel species	ethanol sensitive	0.184615	low
24	Bacteroidetes	Bacteroidia	Bacteroidales	Bacteroidaceae	Bacteroides	Bacteroides thetaiotaomicron	characterised	ethanol sensitive	0.2	medium
25	Actinobacteria	Actinobacteria	Coriobacteriales	Coriobacteriaceae	Collinsella	Collinsella aerofaciens_92%	novel species	ethanol sensitive	0.215385	no
26	Actinobacteria	Actinobacteria	Coriobacteriales	Coriobacteriaceae	Collinsella	Collinsella aerofaciens	characterised	ethanol sensitive	0.184615	low
27	Actinobacteria	Actinobacteria	Coriobacteriales	Coriobacteriaceae	Collinsella	Collinsella aerofaciens	characterised	ethanol sensitive	0.2	low
28	Actinobacteria	Actinobacteria	Bifidobacteriales	Bifidobacteriaceae	Bifidobacterium	Bifidobacterium adolescentis	characterised	ethanol sensitive	0.138462	low
29	Actinobacteria	Actinobacteria	Bifidobacteriales	Bifidobacteriaceae	Bifidobacterium	Bifidobacterium adolescentis	characterised	ethanol sensitive	0.138462	low
30	Actinobacteria	Actinobacteria	Bifidobacteriales	Bifidobacteriaceae	Bifidobacterium	Bifidobacterium bifidum	characterised	ethanol sensitive	0.138462	no
31	Actinobacteria	Actinobacteria	Bifidobacteriales	Bifidobacteriaceae	Bifidobacterium	Bifidobacterium pseudocatenulatum	characterised	ethanol sensitive	0.123077	low
32	Firmicutes	Negativicutes	Selenomonadales	Veillonellaceae	Mitsuokella	Mitsuokella jalaludinii	characterised	ethanol sensitive	0.292308	no
33	Firmicutes	Negativicutes	Selenomonadales	Veillonellaceae	Megasphaera	Megasphaera elsdenii_95%	novel species	ethanol sensitive	0.261538	no
34	Firmicutes	Erysipelotrichia	Erysipelotrichales	Erysipelotrichaceae	Turicibacter	Turicibacter sanguinis	characterised	ethanol resistant	0.569231	low
35	Firmicutes	Erysipelotrichia	Erysipelotrichales	Erysipelotrichaceae	Erysipelotrichaceae_incertae_sedis	Clostridium innocuum	characterised	ethanol resistant	0.492308	no
36	Firmicutes	Erysipelotrichia	Erysipelotrichales	Erysipelotrichaceae	Erysipelotrichaceae_incertae_sedis	Clostridium innocuum_95%	novel species	ethanol resistant	0.476923	low
37	Firmicutes	Erysipelotrichia	Erysipelotrichales	Erysipelotrichaceae	Catenibacterium	Catenibacterium mitsuokai	characterised	ethanol sensitive	0.261538	no
38	Firmicutes	Erysipelotrichia	Erysipelotrichales	Erysipelotrichaceae	Clostridium XVIII	Clostridium cocleatum_93%	novel species	ethanol sensitive	0.415385	no
39	Firmicutes	Erysipelotrichia	Erysipelotrichales	Erysipelotrichaceae	Clostridium XVIII	Clostridium saccharogumia_93%	novel species	ethanol sensitive	0.415385	low
40	Firmicutes	Clostridia	Clostridiales	unclassified_Clostridiales		Eubacterium infirmum_91%	novel family 1	ethanol resistant	0.538462	no
41	Firmicutes	Clostridia	Clostridiales	unclassified_Clostridiales		Eubacterium infirmum_94%	novel family 1	ethanol resistant	0.661538	no
42	Firmicutes	Clostridia	Clostridiales	Peptostreptococcaceae	Clostridium XI	Clostridium ghonii_98%	novel species	ethanol resistant	0.830769	no
43	Firmicutes	Clostridia	Clostridiales	Peptostreptococcaceae	Clostridium XI	Clostridium lituseburense_98%	novel species	ethanol resistant	0.861538	medium
44	Firmicutes	Clostridia	Clostridiales	Peptostreptococcaceae	Clostridium XI	Clostridium bartlettii	characterised	ethanol resistant	0.876923	low
45	Firmicutes	Clostridia	Clostridiales	Clostridiaceae	Sarcina	Sarcina ventriculi	characterised	ethanol resistant	0.692308	no
46	Firmicutes	Clostridia	Clostridiales	Clostridiaceae	Clostridium sensu stricto	Clostridium baratti	characterised	ethanol resistant	0.769231	no
47	Firmicutes	Clostridia	Clostridiales	Clostridiaceae	Clostridium sensu stricto	Clostridium paraputrificum	characterised	ethanol resistant	0.769231	no
48	Firmicutes	Clostridia	Clostridiales	Clostridiaceae	Clostridium sensu stricto	Clostridium disporicum	characterised	ethanol resistant	0.723077	no
49	Firmicutes	Clostridia	Clostridiales	Clostridiaceae	Clostridium sensu stricto	Clostridium disporicum	characterised	ethanol resistant	0.784615	medium
50	Firmicutes	Clostridia	Clostridiales	Clostridiaceae	Clostridium sensu stricto	Clostridium perfringens	characterised	ethanol resistant	0.8	medium
51	Firmicutes	Clostridia	Clostridiales	Clostridiaceae	Clostridium sensu stricto	Clostridium disporicum_98%	novel species	ethanol resistant	0.8	medium
52	Firmicutes	Clostridia	Clostridiales	unclassified_Clostridiales		Clostridium thermocellum_86%	novel family 2	ethanol resistant	0.646154	no
53	Firmicutes	Clostridia	Clostridiales	Ruminococcaceae	Acetivibrio	Clostridium thermocellum_87%	novel genus	ethanol resistant	0.661538	high
54	Firmicutes	Clostridia	Clostridiales	Ruminococcaceae	Butyricicoccus	Butyricicoccus pullicaecorum_94%	novel species	ethanol resistant	0.569231	no
55	Firmicutes	Clostridia	Clostridiales	Ruminococcaceae	Butyricicoccus	Butyricicoccus pullicaecorum_94%	novel species	ethanol resistant	0.569231	high
56	Firmicutes	Clostridia	Clostridiales	Ruminococcaceae	Flavonifractor	Flavonifractor plautii_95%	novel species	ethanol sensitive	0.661538	medium
57	Firmicutes	Clostridia	Clostridiales	Ruminococcaceae	unclassified_Ruminococcaceae	Flavonifractor plautii_95%	novel genus	ethanol resistant	0.584615	low
58	Firmicutes	Clostridia	Clostridiales	Ruminococcaceae	unclassified_Ruminococcaceae	Flavonifractor plautii_94%	novel species	ethanol resistant	0.646154	medium
59	Firmicutes	Clostridia	Clostridiales	Ruminococcaceae	unclassified_Ruminococcaceae	Flavonifractor plautii_96%	novel genus	ethanol resistant	0.676923	no
60	Firmicutes	Clostridia	Clostridiales	Ruminococcaceae	Oscillibacter	Oscillibacter valericigenes_96%	novel species	ethanol resistant	0.646154	low
61	Firmicutes	Clostridia	Clostridiales	Ruminococcaceae	Pseudoflavonifractor	Flavonifractor plautii_95%	novel species	ethanol sensitive	0.646154	no
62	Firmicutes	Clostridia	Clostridiales	Ruminococcaceae	unclassified_Ruminococcaceae	Flavonifractor plautii_97%	novel genus	ethanol resistant	0.62	medium
63	Firmicutes	Clostridia	Clostridiales	Ruminococcaceae	Flavonifractor	Flavonifractor plautii	characterised	ethanol resistant	0.723077	low
64	Firmicutes	Clostridia	Clostridiales	Ruminococcaceae	Flavonifractor	Flavonifractor plautii	characterised	ethanol resistant	0.692308	low
65	Firmicutes	Clostridia	Clostridiales	Ruminococcaceae	Flavonifractor	Flavonifractor plautii	characterised	ethanol resistant	0.692308	low
66	Firmicutes	Clostridia	Clostridiales	Ruminococcaceae	Flavonifractor	Flavonifractor plautii	characterised	ethanol resistant	0.507692	low
67	Firmicutes	Clostridia	Clostridiales	Ruminococcaceae	Clostridium IV	Eubacterium siraeum	characterised	ethanol sensitive	0.476923	low
68	Firmicutes	Clostridia	Clostridiales	Ruminococcaceae	Clostridium IV	Ruminococcus bromii	characterised	ethanol sensitive	0.569231	low
69	Firmicutes	Clostridia	Clostridiales	Ruminococcaceae	Clostridium IV	Ruminococcus bromii_93%	novel species	ethanol resistant	0.584615	low
70	Firmicutes	Clostridia	Clostridiales	Ruminococcaceae	Clostridium IV	Ruminococcus bromii_94%	novel species	ethanol resistant	0.661538	low
71	Firmicutes	Clostridia	Clostridiales	Ruminococcaceae	unclassified_Ruminococcaceae	Ruminococcus flavefaciens_93%	novel genus	ethanol sensitive	0.538462	low
72	Firmicutes	Clostridia	Clostridiales	Ruminococcaceae	Ruminococcus	Ruminococcus flavefaciens_95%	novel species	ethanol resistant	0.476923	no
73	Firmicutes	Clostridia	Clostridiales	Ruminococcaceae	Ruminococcus	Ruminococcus albus_98%	novel species	ethanol resistant	0.584615	no
74	Firmicutes	Clostridia	Clostridiales	Ruminococcaceae	Ruminococcus	Ruminococcus albus_95%	novel species	ethanol resistant	0.507692	medium
75	Firmicutes	Clostridia	Clostridiales	Ruminococcaceae	Clostridium XIV	Clostridium methylpentosum_92%	novel species	ethanol resistant	0.646154	no
76	Firmicutes	Clostridia	Clostridiales	Ruminococcaceae	unclassified_Ruminococcaceae	Anaerotruncus colihominis	characterised	ethanol resistant	0.661538	no
77	Firmicutes	Clostridia	Clostridiales	Ruminococcaceae	unclassified_Ruminococcaceae	Anaerotruncus colihominis_91%	novel genus	ethanol resistant	0.661538	no
78	Firmicutes	Clostridia	Clostridiales	Ruminococcaceae	Faecalibacterium	Faecalibacterium prausnitzii	characterised	ethanol sensitive	0.138462	medium
79	Firmicutes	Clostridia	Clostridiales	Ruminococcaceae	Faecalibacterium	Faecalibacterium prausnitzii	characterised	ethanol sensitive	0.461538	medium
80	Firmicutes	Clostridia	Clostridiales	Ruminococcaceae	Faecalibacterium	Faecalibacterium prausnitzii_98%	novel species	ethanol sensitive	0.461538	medium
81	Firmicutes	Clostridia	Clostridiales	Ruminococcaceae	Faecalibacterium	Faecalibacterium prausnitzii	characterised	ethanol sensitive	0.461538	medium
82	Firmicutes	Clostridia	Clostridiales	Lachnospiraceae	unclassified_Lachnospiraceae	Clostridium xylanolyticum_95%	novel genus	ethanol sensitive	0.569231	low
83	Firmicutes	Clostridia	Clostridiales	Lachnospiraceae	Lachnospiraceae_incertae_sedis	Clostridium nexile_94%	novel species	ethanol resistant	0.676923	no
84	Firmicutes	Clostridia	Clostridiales	Lachnospiraceae	Lachnospiraceae_incertae_sedis	Eubacterium fissicatens_95%	novel species	ethanol resistant	0.646154	no
85	Firmicutes	Clostridia	Clostridiales	Lachnospiraceae	Anaerostipes	Anaerostipes hadrus	characterised	ethanol sensitive	0.553846	no
86	Firmicutes	Clostridia	Clostridiales	Lachnospiraceae	Anaerostipes	Anaerostipes hadrus_98%	novel species	ethanol sensitive	0.569231	no
87	Firmicutes	Clostridia	Clostridiales	Lachnospiraceae	Lachnospiraceae_incertae_sedis	Ruminococcus gnavus	characterised	ethanol resistant	0.584615	no
88	Firmicutes	Clostridia	Clostridiales	Lachnospiraceae	Lachnospiraceae_incertae_sedis	Ruminococcus gnavus_98%	novel species	ethanol sensitive	0.615385	low
89	Firmicutes	Clostridia	Clostridiales	Lachnospiraceae	Dorea	Dorea formicigenerans_98%	novel species	ethanol sensitive	0.553846	no
90	Firmicutes	Clostridia	Clostridiales	Lachnospiraceae	Dorea	Dorea longicatena	characterised	ethanol sensitive	0.523077	no
91	Firmicutes	Clostridia	Clostridiales	Lachnospiraceae	unclassified_Lachnospiraceae	Clostridium oroticum_95%	novel genus	ethanol resistant	0.569231	no
92	Firmicutes	Clostridia	Clostridiales	Lachnospiraceae	Lachnospiraceae_incertae_sedis	Clostridium oroticum_96%	novel species	ethanol resistant	0.523077	no
93	Firmicutes	Clostridia	Clostridiales	Lachnospiraceae	unclassified_Lachnospiraceae	Eubacterium contortum	characterised	ethanol resistant	0.630769	no
94	Firmicutes	Clostridia	Clostridiales	Lachnospiraceae	unclassified_Lachnospiraceae	Eubacterium contortum_97%	novel genus	ethanol sensitive	0.584615	no
95	Firmicutes	Clostridia	Clostridiales	Lachnospiraceae	unclassified_Lachnospiraceae	Ruminococcus torques	characterised	ethanol sensitive	0.584615	low
96	Firmicutes	Clostridia	Clostridiales	Lachnospiraceae	unclassified_Lachnospiraceae	Clostridium oroticum_95%	novel genus	ethanol resistant	0.615385	no
97	Firmicutes	Clostridia	Clostridiales	Lachnospiraceae	Lachnospiraceae_incertae_sedis	Ruminococcus torques	characterised	ethanol sensitive	0.553846	low
98	Firmicutes	Clostridia	Clostridiales	Lachnospiraceae	Lachnospiraceae_incertae_sedis	Eubacterium ramulus	characterised	ethanol sensitive	0.523077	low
99	Firmicutes	Clostridia	Clostridiales	Lachnospiraceae	Lachnospiraceae_incertae_sedis	Roseburia inulinivorans_94%	novel species	ethanol resistant	0.615385	no
100	Firmicutes	Clostridia	Clostridiales	Lachnospiraceae	Roseburia	Roseburia inulinvorans	characterised	ethanol sensitive	0.630769	low
101	Firmicutes	Clostridia	Clostridiales	Lachnospiraceae	Lachnospiraceae_incertae_sedis	Eubacterium rectale	characterised	ethanol resistant	0.476923	low
102	Firmicutes	Clostridia	Clostridiales	Lachnospiraceae	Roseburia	Roseburia faecis	characterised	ethanol sensitive	0.553846	low
103	Firmicutes	Clostridia	Clostridiales	Lachnospiraceae	unclassified_Lachnospiraceae	Roseburia faecis_95%	novel genus	ethanol sensitive	0.630769	medium
104	Firmicutes	Clostridia	Clostridiales	Lachnospiraceae	Roseburia	Roseburia intestinalis	characterised	ethanol sensitive	0.615385	low
105	Firmicutes	Clostridia	Clostridiales	Lachnospiraceae	Roseburia	Roseburia hominis	characterised	ethanol resistant	0.6	low
106	Firmicutes	Clostridia	Clostridiales	Lachnospiraceae	unclassified_Lachnospiraceae	Lachnospira pectinoschiza_91%	novel genus	ethanol sensitive	0.507692	high
107	Firmicutes	Clostridia	Clostridiales	Lachnospiraceae	Lachnospiraceae_incertae_sedis	Eubacterium eligens	characterised	ethanol resistant	0.553846	medium
108	Firmicutes	Clostridia	Clostridiales	Lachnospiraceae	Lachnospiraceae_incertae_sedis	Lachnospira pectinoschiza	characterised	ethanol sensitive	0.523077	low
109	Firmicutes	Clostridia	Clostridiales	Lachnospiraceae	Lachnospiraceae_incertae_sedis	Lachnospira pectinoschiza	characterised	ethanol resistant	0.523077	low
110	Firmicutes	Clostridia	Clostridiales	Lachnospiraceae	Lachnospiraceae_incertae_sedis	Eubacterium hallii_97%	novel species	ethanol sensitive	0.553846	low
111	Firmicutes	Clostridia	Clostridiales	Lachnospiraceae	Lachnospiraceae_incertae_sedis	Eubacterium hallii	characterised	ethanol resistant	0.584615	low
112	Firmicutes	Clostridia	Clostridiales	Lachnospiraceae	Coprococcus	Coprococcus comes	characterised	ethanol resistant	0.523077	low
113	Firmicutes	Clostridia	Clostridiales	Lachnospiraceae	Coprococcus	Coprococcus eutactus_97%	novel species	ethanol resistant	0.538462	low
114	Firmicutes	Clostridia	Clostridiales	Lachnospiraceae	Coprococcus	Coprococcus eutactus	characterised	ethanol resistant	0.523077	low
115	Firmicutes	Clostridia	Clostridiales	Lachnospiraceae	unclassified_Lachnospiraceae	Blautia hydrogenotrophica_96%	novel genus	ethanol resistant	0.615385	no
116	Firmicutes	Clostridia	Clostridiales	Lachnospiraceae	Lachnospiraceae_incertae_sedis	Blautia hydrogenotrophica	characterised	ethanol resistant	0.6	no
117	Firmicutes	Clostridia	Clostridiales	Lachnospiraceae	Blautia	Balutia luti_96%	novel species	ethanol sensitive	0.461538	no
118	Firmicutes	Clostridia	Clostridiales	Lachnospiraceae	Blautia	Blautia wexlerae	characterised	ethanol sensitive	0.492308	low
119	Firmicutes	Clostridia	Clostridiales	Lachnospiraceae	Blautia	Blautia obeum	characterised	ethanol resistant	0.507692	low
120	Firmicutes	Clostridia	Clostridiales	Lachnospiraceae	Blautia	Blautia luti_96%	novel species	ethanol sensitive	0.553846	medium
121	Firmicutes	Clostridia	Clostridiales	Lachnospiraceae	Blautia	Ruminococcus obeum_96%	novel species	ethanol sensitive	0.492308	medium
122	Firmicutes	Clostridia	Clostridiales	Lachnospiraceae	Lachnospiraceae_incertae_sedis	Ruminococcus obeum	characterised	ethanol sensitive	0.492308	low
123	Firmicutes	Clostridia	Clostridiales	Lachnospiraceae	Blautia	Ruminococcus obeum_98%	novel species	ethanol sensitive	0.538462	low
124	Firmicutes	Clostridia	Clostridiales	Lachnospiraceae	Blautia	Blautia luti_95%	novel species	ethanol resistant	0.538462	medium
125	Firmicutes	Clostridia	Clostridiales	Lachnospiraceae	Blautia	Blautia luti_98%	novel species	ethanol sensitive	0.538462	medium
126	Firmicutes	Clostridia	Clostridiales	Lachnospiraceae	Lachnospiraceae_incertae_sedis	Blautia producta_94%	novel species	ethanol sensitive	0.584615	no
127	Firmicutes	Clostridia	Clostridiales	Lachnospiraceae	unclassified_Lachnospiraceae	Fusicatenibacter saccharivorans	novel genus	ethanol resistant	0.538462	low
128	Firmicutes	Clostridia	Clostridiales	Lachnospiraceae	unclassified_Lachnospiraceae	Fusicatenibacter saccharivorans_93%	novel genus	ethanol resistant	0.6	medium
129	Firmicutes	Clostridia	Clostridiales	Lachnospiraceae	unclassified_Lachnospiraceae	Clostridium clostridioforme_93%	novel genus	ethanol sensitive	0.523077	medium
130	Firmicutes	Clostridia	Clostridiales	Lachnospiraceae	unclassified_Lachnospiraceae	Clostridium hathewayi_92%	novel genus	ethanol sensitive	0.538462	no
131	Firmicutes	Clostridia	Clostridiales	Lachnospiraceae	Lachnospiraceae_incertae_sedis	Clostridium xylanolyticum_96%	novel species	ethanol resistant	0.584615	medium
132	Firmicutes	Clostridia	Clostridiales	Lachnospiraceae	Lachnospiraceae_incertae_sedis	Clostridium saccharolyticum_94%	novel species	ethanol sensitive	0.538462	no
133	Firmicutes	Clostridia	Clostridiales	Lachnospiraceae	unclassified_Lachnospiraceae	Ruminococcus torques_97%	novel genus	ethanol resistant	0.538462	medium
134	Firmicutes	Clostridia	Clostridiales	Lachnospiraceae	unclassified_Lachnospiraceae	Clostridium celerecrescens_93%	novel genus	ethanol resistant	0.569231	medium
135	Firmicutes	Clostridia	Clostridiales	Lachnospiraceae	unclassified_Lachnospiraceae	Clostridium celerescens_93%	novel genus	ethanol sensitive	0.569231	medium
136	Firmicutes	Clostridia	Clostridiales	Lachnospiraceae	Clostridium XIVa	Clostridium clostridioforme	characterised	ethanol resistant	0.646154	low
137	Firmicutes	Clostridia	Clostridiales	Lachnospiraceae	Clostridium XIVa	Clostridium clostridioforme_98%	novel species	ethanol resistant	0.676923	low
138	Firmicutes	Clostridia	Clostridiales	Lachnospiraceae	Clostridium XIVa	Clostridium boltae_94%	novel species	ethanol resistant	0.676923	no
139	Firmicutes	Clostridia	Clostridiales	Lachnospiraceae	Clostridium XIVa	Clostridium hathewayi	characterised	ethanol resistant	0.646154	no
140	Firmicutes	Clostridia	Clostridiales	Lachnospiraceae	Clostridium XIVa	Clostridium hathewayi	characterised	ethanol resistant	0.676923	no

## Sheet: Extended Data Figure4
order on tree	Phylum	Class	Order	Family	Genus	closest 16S BLAST match to named bacterium-99 or 100% match unless otherwise stated	novelty	etoh resistant	spore signature score	HMP most wanted
1	Firmicutes	Erysipelotrichia	Erysipelotrichales	Erysipelotrichaceae	Turicibacter	Turicibacter sanguinis	characterised	ethanol resistant	0.569231	low
2	Firmicutes	Erysipelotrichia	Erysipelotrichales	Erysipelotrichaceae	Erysipelotrichaceae_incertae_sedis	Clostridium innocuum	characterised	ethanol resistant	0.492308	no
3	Firmicutes	Erysipelotrichia	Erysipelotrichales	Erysipelotrichaceae	Erysipelotrichaceae_incertae_sedis	Clostridium innocuum_95%	novel species	ethanol resistant	0.476923	low
4	Firmicutes	Erysipelotrichia	Erysipelotrichales	Erysipelotrichaceae	Catenibacterium	Catenibacterium mitsuokai	characterised	ethanol sensitive	0.261538	no
5	Firmicutes	Erysipelotrichia	Erysipelotrichales	Erysipelotrichaceae	Clostridium XVIII	Clostridium cocleatum_93%	novel species	ethanol sensitive	0.415385	no
6	Firmicutes	Erysipelotrichia	Erysipelotrichales	Erysipelotrichaceae	Clostridium XVIII	Clostridium saccharogumia_93%	novel species	ethanol sensitive	0.415385	low
7	Firmicutes	Negativicutes	Selenomonadeles	Veillonellaceae	Mitsuokella	Mitsuokella jalaludinii	characterised	ethanol sensitive	0.292308	no
8	Firmicutes	Negativicutes	Selenomonadales	Veillonellaceae	Megasphaera	Megasphaera elsdenii_95%	novel species	ethanol sensitive	0.261538	no
9	Firmicutes	Clostridia	Clostridiales	Clostridiaceae	Sarcina	Sarcina ventriculi	characterised	ethanol resistant	0.692308	no
10	Firmicutes	Clostridia	Clostridiales	Clostridiaceae	Clostridium sensu stricto	Clostridium baratti	characterised	ethanol resistant	0.769231	no
11	Firmicutes	Clostridia	Clostridiales	Clostridiaceae	Clostridium sensu stricto	Clostridium paraputrificum	characterised	ethanol resistant	0.769231	no
12	Firmicutes	Clostridia	Clostridiales	Clostridiaceae	Clostridium sensu stricto	Clostridium perfringens	characterised	ethanol resistant	0.8	medium
13	Firmicutes	Clostridia	Clostridiales	Clostridiaceae	Clostridium sensu stricto	Clostridium disporicum	characterised	ethanol resistant	0.785	medium
14	Firmicutes	Clostridia	Clostridiales	Clostridiaceae	Clostridium sensu stricto	Clostridium disporicum_98%	novel species	ethanol resistant	0.8	medium
15	Firmicutes	Clostridia	Clostridiales	unclassified_Clostridiales		Eubacterium infirmum_91%	novel family 1	ethanol resistant	0.538462	no
16	Firmicutes	Clostridia	Clostridiales	unclassified_Clostridiales		Eubacterium infirmum_94%	novel family 1	ethanol resistant	0.661538	no
17	Firmicutes	Clostridia	Clostridiales	Peptostreptococcaceae	Clostridium XI	Clostridium bartlettii	characterised	ethanol resistant	0.876923	low
18	Firmicutes	Clostridia	Clostridiales	Peptostreptococcaceae	Clostridium XI	Clostridium lituseburense_98%	novel species	ethanol resistant	0.861538	medium
19	Firmicutes	Clostridia	Clostridiales	Peptostreptococcaceae	Clostridium XI	Clostridium difficile
20	Firmicutes	Clostridia	Clostridiales	Peptostreptococcaceae	Clostridium XI	Clostridium ghonii_98%	novel species	ethanol resistant	0.830769	no
21	Firmicutes	Clostridia	Clostridiales	unclassified_Clostridiales		Clostridium thermocellum_86%	novel family 2	ethanol resistant	0.646154	no
22	Firmicutes	Clostridia	Clostridiales	Ruminococcaceae	Acetivibrio	Clostridium thermocellum_87%	novel genus	ethanol resistant	0.661538	high
23	Firmicutes	Clostridia	Clostridiales	Ruminococcaceae	Butyricicoccus	Butyricicoccus pullicaecorum_94%	novel species	ethanol resistant	0.569231	no
24	Firmicutes	Clostridia	Clostridiales	Ruminococcaceae	Butyricicoccus	Butyricicoccus pullicaecorum_94%	novel species	ethanol resistant	0.569231	high
25	Firmicutes	Clostridia	Clostridiales	Ruminococcaceae	Flavonifractor	Flavonifractor plautii_95%	novel species	ethanol sensitive	0.661538	medium
26	Firmicutes	Clostridia	Clostridiales	Ruminococcaceae	unclassified_Ruminococcaceae	Flavonifractor plautii_95%	novel genus	ethanol resistant	0.584615	low
27	Firmicutes	Clostridia	Clostridiales	Ruminococcaceae	unclassified_Ruminococcaceae	Flavonifractor plautii_94%	novel species	ethanol resistant	0.646154	medium
28	Firmicutes	Clostridia	Clostridiales	Ruminococcaceae	unclassified_Ruminococcaceae	Flavonifractor plautii_96%	novel genus	ethanol resistant	0.676923	no
29	Firmicutes	Clostridia	Clostridiales	Ruminococcaceae	Oscillibacter	Oscillibacter valericigenes_96%	novel species	ethanol resistant	0.646154	low
30	Firmicutes	Clostridia	Clostridiales	Ruminococcaceae	Pseudoflavonifractor	Flavonifractor plautii_95%	novel species	ethanol sensitive	0.646154	no
31	Firmicutes	Clostridia	Clostridiales	Ruminococcaceae	unclassified_Ruminococcaceae	Flavonifractor plautii_97%	novel genus	ethanol resistant	0.62	medium
32	Firmicutes	Clostridia	Clostridiales	Ruminococcaceae	Flavonifractor	Flavonifractor plautii	characterised	ethanol resistant	0.723077	low
33	Firmicutes	Clostridia	Clostridiales	Ruminococcaceae	Flavonifractor	Flavonifractor plautii	characterised	ethanol resistant	0.692308	low
34	Firmicutes	Clostridia	Clostridiales	Ruminococcaceae	Flavonifractor	Flavonifractor plautii	characterised	ethanol resistant	0.692308	low
35	Firmicutes	Clostridia	Clostridiales	Ruminococcaceae	Flavonifractor	Flavonifractor plautii	characterised	ethanol resistant	0.507692	low
36	Firmicutes	Clostridia	Clostridiales	Ruminococcaceae	Clostridium IV	Eubacterium siraeum	characterised	ethanol sensitive	0.476923	low
37	Firmicutes	Clostridia	Clostridiales	Ruminococcaceae	Clostridium IV	Ruminococcus bromii	characterised	ethanol sensitive	0.569231	low
38	Firmicutes	Clostridia	Clostridiales	Ruminococcaceae	Clostridium IV	Ruminococcus bromii_93%	novel species	ethanol resistant	0.584615	low
39	Firmicutes	Clostridia	Clostridiales	Ruminococcaceae	Clostridium IV	Ruminococcus bromii_94%	novel species	ethanol resistant	0.661538	low
40	Firmicutes	Clostridia	Clostridiales	Ruminococcaceae	Ruminococcus	Ruminococcus flavefaciens_95%	novel species	ethanol resistant	0.476923	no
41	Firmicutes	Clostridia	Clostridiales	Ruminococcaceae	Ruminococcus	Ruminococcus albus_98%	novel species	ethanol resistant	0.584615	no
42	Firmicutes	Clostridia	Clostridiales	Ruminococcaceae	Ruminococcus	Ruminococcus albus_95%	novel species	ethanol resistant	0.507692	medium
43	Firmicutes	Clostridia	Clostridiales	Ruminococcaceae	unclassified_Ruminococcaceae	Ruminococcus flavefaciens_93%	novel genus	ethanol sensitive	0.538462	low
44	Firmicutes	Clostridia	Clostridiales	Ruminococcaceae	Clostridium XIV	Clostridium methylpentosum_92%	novel species	ethanol resistant	0.646154	no
45	Firmicutes	Clostridia	Clostridiales	Ruminococcaceae	unclassified_Ruminococcaceae	Anaerotruncus colihominis	characterised	ethanol resistant	0.661538	no
46	Firmicutes	Clostridia	Clostridiales	Ruminococcaceae	unclassified_Ruminococcaceae	Anaerotruncus colihominis_91%	novel genus	ethanol resistant	0.661538	no
47	Firmicutes	Clostridia	Clostridiales	Ruminococcaceae	Faecalibacterium	Faecalibacterium prausnitzii_98%	novel species	ethanol sensitive	0.461538	medium
48	Firmicutes	Clostridia	Clostridiales	Ruminococcaceae	Faecalibacterium	Faecalibacterium prausnitzii	characterised	ethanol sensitive	0.461538	medium
49	Firmicutes	Clostridia	Clostridiales	Ruminococcaceae	Faecalibacterium	Faecalibacterium prausnitzii	characterised	ethanol sensitive	0.461538	medium
50	Firmicutes	Clostridia	Clostridiales	Ruminococcaceae	Faecalibacterium	Faecalibacterium prausnitzii	characterised	ethanol sensitive	0.138462	medium
51	Firmicutes	Clostridia	Clostridiales	Lachnospiraceae	unclassified_Lachnospiraceae	Clostridium xylanolyticum_95%	novel genus	ethanol sensitive	0.569231	low
52	Firmicutes	Clostridia	Clostridiales	Lachnospiraceae	Lachnospiraceae_incertae_sedis	Clostridium nexile_94%	novel species	ethanol resistant	0.676923	no
53	Firmicutes	Clostridia	Clostridiales	Lachnospiraceae	Lachnospiraceae_incertae_sedis	Eubacterium fissicatens_95%	novel species	ethanol resistant	0.646154	no
54	Firmicutes	Clostridia	Clostridiales	Lachnospiraceae	Anaerostipes	Anaerostipes hadrus_98%	novel species	ethanol sensitive	0.569231	no
55	Firmicutes	Clostridia	Clostridiales	Lachnospiraceae	Anaerostipes	Anaerostipes hadrus	characterised	ethanol sensitive	0.553846	no
56	Firmicutes	Clostridia	Clostridiales	Lachnospiraceae	Lachnospiraceae_incertae_sedis	Ruminococcus gnavus	characterised	ethanol resistant	0.584615	no
57	Firmicutes	Clostridia	Clostridiales	Lachnospiraceae	Lachnospiraceae_incertae_sedis	Ruminococcus gnavus_98%	novel species	ethanol sensitive	0.615385	low
58	Firmicutes	Clostridia	Clostridiales	Lachnospiraceae	Dorea	Dorea formicigenerans_98%	novel species	ethanol sensitive	0.553846	no
59	Firmicutes	Clostridia	Clostridiales	Lachnospiraceae	Dorea	Dorea longicatena	characterised	ethanol sensitive	0.523077	no
60	Firmicutes	Clostridia	Clostridiales	Lachnospiraceae	unclassified_Lachnospiraceae	Clostridium oroticum_95%	novel genus	ethanol resistant	0.569231	no
61	Firmicutes	Clostridia	Clostridiales	Lachnospiraceae	Lachnospiraceae_incertae_sedis	Clostridium oroticum_96%	novel species	ethanol resistant	0.523077	no
62	Firmicutes	Clostridia	Clostridiales	Lachnospiraceae	unclassified_Lachnospiraceae	Eubacterium contortum	characterised	ethanol resistant	0.630769	no
63	Firmicutes	Clostridia	Clostridiales	Lachnospiraceae	unclassified_Lachnospiraceae	Eubacterium contortum_97%	novel genus	ethanol sensitive	0.584615	no
64	Firmicutes	Clostridia	Clostridiales	Lachnospiraceae	unclassified_Lachnospiraceae	Ruminococcus torques	characterised	ethanol sensitive	0.584615	low
65	Firmicutes	Clostridia	Clostridiales	Lachnospiraceae	unclassified_Lachnospiraceae	Clostridium oroticum_95%	novel genus	ethanol resistant	0.615385	no
66	Firmicutes	Clostridia	Clostridiales	Lachnospiraceae	Lachnospiraceae_incertae_sedis	Ruminococcus torques	characterised	ethanol sensitive	0.553846	low
67	Firmicutes	Clostridia	Clostridiales	Lachnospiraceae	Coprococcus	Coprococcus eutactus	characterised	ethanol resistant	0.523077	low
68	Firmicutes	Clostridia	Clostridiales	Lachnospiraceae	Coprococcus	Coprococcus eutactus_97%	novel species	ethanol resistant	0.538462	low
69	Firmicutes	Clostridia	Clostridiales	Lachnospiraceae	Coprococcus	Coprococcus comes	characterised	ethanol resistant	0.523077	low
70	Firmicutes	Clostridia	Clostridiales	Lachnospiraceae	Lachnospiraceae_incertae_sedis	Eubacterium halii	characterised	ethanol resistant	0.584615	low
71	Firmicutes	Clostridia	Clostridiales	Lachnospiraceae	Lachnospiraceae_incertae_sedis	Eubacterium hallii_97%	novel species	ethanol sensitive	0.553846	low
72	Firmicutes	Clostridia	Clostridiales	Lachnospiraceae	unclassified_Lachnospiraceae	Lachnospira pectinoschiza_91%	novel genus	ethanol sensitive	0.507692	high
73	Firmicutes	Clostridia	Clostridiales	Lachnospiraceae	Lachnospiraceae_incertae_sedis	Eubacterium eligens	characterised	ethanol resistant	0.553846	medium
74	Firmicutes	Clostridia	Clostridiales	Lachnospiraceae	Lachnospiraceae_incertae_sedis	Lachnospira pectinoschiza	characterised	ethanol sensitive	0.523077	low
75	Firmicutes	Clostridia	Clostridiales	Lachnospiraceae	Lachnospiraceae_incertae_sedis	Lachnospira pectinoschiza	characterised	ethanol resistant	0.523077	low
76	Firmicutes	Clostridia	Clostridiales	Lachnospiraceae	Lachnospiraceae_incertae_sedis	Eubacterium ramulus	characterised	ethanol sensitive	0.523077	low
77	Firmicutes	Clostridia	Clostridiales	Lachnospiraceae	Lachnospiraceae_incertae_sedis	Roseburia inulinivorans_94%	novel species	ethanol resistant	0.615385	no
78	Firmicutes	Clostridia	Clostridiales	Lachnospiraceae	Roseburia	Roseburia inulinivorans	characterised	ethanol sensitive	0.630769	low
79	Firmicutes	Clostridia	Clostridiales	Lachnospiraceae	Lachnospiraceae_incertae_sedis	Eubacterium rectale	characterised	ethanol resistant	0.476923	low
80	Firmicutes	Clostridia	Clostridiales	Lachnospiraceae	Roseburia	Roseburia faecis	characterised	ethanol sensitive	0.553846	low
81	Firmicutes	Clostridia	Clostridiales	Lachnospiraceae	unclassified_Lachnospiraceae	Roseburia faecis_95%	novel genus	ethanol sensitive	0.630769	medium
82	Firmicutes	Clostridia	Clostridiales	Lachnospiraceae	Roseburia	Roseburia intestinalis	characterised	ethanol sensitive	0.615385	low
83	Firmicutes	Clostridia	Clostridiales	Lachnospiraceae	Roseburia	Roseburia hominis	characterised	ethanol resistant	0.6	low
84	Firmicutes	Clostridia	Clostridiales	Lachnospiraceae	unclassified_Lachnospiraceae	Blautia hydrogenotrophica_96%	novel genus	ethanol resistant	0.615385	no
85	Firmicutes	Clostridia	Clostridiales	Lachnospiraceae	Lachnospiraceae_incertae_sedis	Blautia hydrogenotrophica	characterised	ethanol resistant	0.6	no
86	Firmicutes	Clostridia	Clostridiales	Lachnospiraceae	Blautia	Balutia luti_96%	novel species	ethanol sensitive	0.461538	no
87	Firmicutes	Clostridia	Clostridiales	Lachnospiraceae	Blautia	Blautia obeum	characterised	ethanol resistant	0.507692	low
88	Firmicutes	Clostridia	Clostridiales	Lachnospiraceae	Blautia	Blautia wexlerae	characterised	ethanol sensitive	0.492308	low
89	Firmicutes	Clostridia	Clostridiales	Lachnospiraceae	Blautia	Blautia luti_96%	novel species	ethanol sensitive	0.553846	medium
90	Firmicutes	Clostridia	Clostridiales	Lachnospiraceae	Blautia	Ruminococcus obeum_96%	novel species	ethanol sensitive	0.492308	medium
91	Firmicutes	Clostridia	Clostridiales	Lachnospiraceae	Blautia	Blautia luti_95%	novel species	ethanol resistant	0.538462	medium
92	Firmicutes	Clostridia	Clostridiales	Lachnospiraceae	Blautia	Blautia luti_98%	novel species	ethanol sensitive	0.538462	medium
93	Firmicutes	Clostridia	Clostridiales	Lachnospiraceae	Lachnospiraceae_incertae_sedis	Ruminococcus obeum	characterised	ethanol sensitive	0.492308	low
94	Firmicutes	Clostridia	Clostridiales	Lachnospiraceae	Blautia	Ruminococcus obeum_98%	novel species	ethanol sensitive	0.538462	low
95	Firmicutes	Clostridia	Clostridiales	Lachnospiraceae	Lachnospiraceae_incertae_sedis	Blautia producta_94%	novel species	ethanol sensitive	0.584615	no
96	Firmicutes	Clostridia	Clostridiales	Lachnospiraceae	unclassified_Lachnospiraceae	Fusicatenibacter saccharivorans	novel genus	ethanol resistant	0.538462	low
97	Firmicutes	Clostridia	Clostridiales	Lachnospiraceae	unclassified_Lachnospiraceae	Clostridium hathewayi_92%	novel genus	ethanol sensitive	0.538462	no
98	Firmicutes	Clostridia	Clostridiales	Lachnospiraceae	Lachnospiraceae_incertae_sedis	Clostridium xylanolyticum_96%	novel species	ethanol resistant	0.584615	medium
99	Firmicutes	Clostridia	Clostridiales	Lachnospiraceae	unclassified_Lachnospiraceae	Fusicatenibacter saccharivorans_93%	novel genus	ethanol resistant	0.6	medium
100	Firmicutes	Clostridia	Clostridiales	Lachnospiraceae	unclassified_Lachnospiraceae	Clostridium clostridioforme_93%	novel genus	ethanol sensitive	0.523077	medium
101	Firmicutes	Clostridia	Clostridiales	Lachnospiraceae	Lachnospiraceae_incertae_sedis	Clostridium saccharolyticum_94%	novel species	ethanol sensitive	0.538462	no
102	Firmicutes	Clostridia	Clostridiales	Lachnospiraceae	unclassified_Lachnospiraceae	Ruminococcus torques_97%	novel genus	ethanol resistant	0.538462	medium
103	Firmicutes	Clostridia	Clostridiales	Lachnospiraceae	unclassified_Lachnospiraceae	Clostridium celerecrescens_93%	novel genus	ethanol resistant	0.569231	medium
104	Firmicutes	Clostridia	Clostridiales	Lachnospiraceae	unclassified_Lachnospiraceae	Clostridium celerescens_93%	novel genus	ethanol sensitive	0.569231	medium
105	Firmicutes	Clostridia	Clostridiales	Lachnospiraceae	Clostridium XIVa	Clostridium clostridioforme	characterised	ethanol resistant	0.646154	low
106	Firmicutes	Clostridia	Clostridiales	Lachnospiraceae	Clostridium XIVa	Clostridium clostridioforme_98%	novel species	ethanol resistant	0.676923	low
107	Firmicutes	Clostridia	Clostridiales	Lachnospiraceae	Clostidium XIVa	Clostridium boltae_94%	novel species	ethanol resistant	0.676923	no
108	Firmicutes	Clostridia	Clostridiales	Lachnospiraceae	Clostidium XIVa	Clostridium hathewayi	characterised	ethanol resistant	0.646154	no
109	Firmicutes	Clostridia	Clostridiales	Lachnospiraceae	Clostridium XIVa	Clostridium hathewayi	characterised	ethanol resistant	0.676923	no

## Sheet: Extended Data Figure5
Gene Signature	C. difficile / B. subtilis homolog	Associated sporulation stage	functional class	functional colour	significant in C. diff spo0A transcriptome: PMID: 24568651	significant in C. diff spo0A proteome: PMID: 24568651	C. diff Sporulation Proteome- mature spore: PMID: 19542279	Global analysis of the sporulation pathway of Clostridium difficile PMID: 23950727	Genome-Wide Analysis of Cell Type-Specific Gene Transcription during Spore Formation in Clostridium difficile PMID: 24098137	A genomic signature and the identification of new sporulation genes.: PMID: 23396918	Weighting
abrB	CD630_31200	0	6.5.0	9	not significant	not significant	not detected	not detected	not detected	present in signature	0.96
asrC	CD630_22310		3.3.19	7	not significant	not significant	not detected	not detected	not detected		0.82
bltD	CD630_12120		3.4.1	6	not significant	not significant	not detected	not detected	not detected		0.98
CD630_00550	CD630_00550		2.2.11	2	not significant	not significant	not detected	not detected	not detected		0.97
CD630_08810	CD630_08810		4.1.6	3	not significant	not significant	detected	not detected	not detected		0.93
CD630_10450	CD630_10450	III	1.8.1	0	not significant	not significant	not detected	detected	not detected		0.79
cotG	CD630_15670	V	1.8.1	0	not significant	not significant	detected	not detected	detected		0.83
CD630_20350	CD630_20350	III	1.8.1	0	not significant	not significant	not detected	not detected	not detected		0.93
CD630_20480	CD630_20480		6.5.0	9	not significant	not significant	not detected	not detected	detected		0.83
CD630_21080	CD630_21080		1.4.3	0	not significant	not significant	not detected	not detected	not detected		0.8
CD630_25890	CD630_25890		7.0.0	13	not significant	not significant	detected	not detected	not detected		0.81
CD630_34940	CD630_34940		1.8.1	0	not significant	not significant	not detected	not detected	detected		0.94
cotCB	CD630_05980		1.8.1	0	not significant	not significant	not detected	detected	detected		1
dacF1	CD630_24980	IV	1.8.1	0	not significant	not significant	not detected	not detected	not detected	present in signature	0.92
dacF	CD630_12910	IV	1.4.3	0	not significant	not significant	detected	detected	detected		0.96
dapG	CD630_13220	III-IV	3.1.4	7	not significant	not significant	not detected	detected	detected	present in signature	0.91
dnaA	CD630_00010		2.2.3	2	not significant	not significant	not detected	not detected	not detected		0.84
spoVFA	CD630_29680	V	1.8.1	0	not significant	not significant	not detected	not detected	not detected		0.76
ftsQ	CD630_26500	III	1.7.1	0	not significant	not significant	not detected	not detected	not detected		0.76
gpr	CD630_24700	ger	1.8.1	0	not significant	not significant	detected	detected	detected	present in signature	0.92
mcsA	CD630_00240	II	6.4.2	9	not significant	not significant	not detected	not detected	not detected	present in signature	1
parB	CD630_36730	I	1.8.1	0	not significant	not significant	not detected	not detected	not detected		0.9
pdp	CD630_12250		3.3.11	7	not significant	down reg in spo0A mutant	not detected	detected	not detected		0.92
Hypothetical Protein PHP Domain	13414_6#25_02367		0.0.2	10	not significant	not significant	not detected	not detected	not detected		0.79
purB	CD630_13340		3.7.1	7	not significant	not significant	not detected	not detected	not detected		0.82
rplJ	CD630_00630		4.2.2	2	not significant	not significant	detected	not detected	not detected		0.95
sepF	CD630_26220	I	1.7.1	0	not significant	not significant	not detected	not detected	not detected		0.87
sigE	CD630_26430	II	6.2.1	9	down reg in spo0A mutant	not significant	not detected	detected	not detected	present in signature	0.88
sigF	CD630_07720	II	6.2.1	9	down reg in spo0A mutant	not significant	not detected	detected	not detected		0.83
sigG	CD630_26420	III	6.2.1	9	down reg in spo0A mutant	not significant	detected	detected	not detected	present in signature	0.88
sigH	CD630_00570	I	6.2.1	9	not significant	not significant	not detected	not detected	not detected	present in signature	0.94
sigK	CD630_12300	IV	6.2.1	9	not significant	not significant	not detected	detected	detected		0.91
sipL	CD630_35670	V	4.1.9	3	down reg in spo0A mutant	not significant	detected	detected	detected		0.96
sodA	CD630_16310	V	1.8.1	0	not significant	not significant	detected	detected	detected		0.98
spmA	CD630_35420	ger	1.8.1	0	not significant	not significant	not detected	detected	detected		0.95
spmB	CD630_35410	ger	1.8.1	0	not significant	not significant	not detected	detected	detected	present in signature	0.97
spo0A	CD630_12140	I	1.8.1	0	not significant	down reg in spo0A mutant	not detected	detected	not detected	present in signature	0.99
spoIIGA	CD630_26440	II	1.8.1	0	down reg in spo0A mutant	not significant	detected	detected	not detected		0.98
spoIIIAA	CD630_11920	III	1.8.1	0	down reg in spo0A mutant	not significant	detected	detected	detected	present in signature	1
spoIIIAB	CD630_11930	III	1.8.1	0	down reg in spo0A mutant	not significant	detected	detected	detected	present in signature	0.96
spoIIIAC	CD630_11940	III	1.8.1	0	not significant	not significant	not detected	detected	detected	present in signature	0.86
spoIIIAD	CD630_11950	III	1.8.1	0	not significant	not significant	not detected	detected	detected	present in signature	0.83
spoIIIAE	CD630_11960	III	1.8.1	0	down reg in spo0A mutant	not significant	detected	detected	detected	present in signature	0.96
spoIIIAG	CD630_11980	III	1.8.1	0	down reg in spo0A mutant	not significant	detected	detected	detected	present in signature	0.99
spoIIIAH	CD630_11990	III	1.8.1	0	down reg in spo0A mutant	not significant	detected	detected	detected	present in signature	0.89
spoIIP	CD630_24690	II	1.8.1	0	down reg in spo0A mutant	not significant	not detected	detected	detected	present in signature	0.93
spoIIR	CD630_35640	II	1.8.1	0	not significant	not significant	not detected	detected	detected	present in signature	0.84
spoIVA	CD630_26290	IV	1.8.1	0	down reg in spo0A mutant	down reg in spo0A mutant	detected	detected	detected	present in signature	0.95
spoIVB	CD630_12130	IV	1.8.1	0	not significant	not significant	not detected	detected	detected	present in signature	0.78
spoIVFB	BSU27970	IV	1.8.1	0	n/a	n/a	n/a	n/a	n/a		0.98
spoVAD	CD630_07740	V	1.8.1	0	not significant	not significant	detected	detected	detected	present in signature	0.8
spoVE	CD630_26520	V	1.8.1	0	not significant	not significant	not detected	not detected	not detected		0.88
spoVT	CD630_34990	V	1.8.1	0	not significant	not significant	detected	detected	detected	present in signature	0.82
tepA	CD630_13230	ger	1.5.5	3	not significant	not significant	detected	detected	detected	present in signature	0.85
trxB	CD630_16910		3.2.15	7	not significant	not significant	detected	not detected	not detected		0.81
walR	BSU40410		6.1.3	9	n/a	n/a	n/a	n/a	n/a		0.91
yabG	CD630_35690		1.8.1	0	down reg in spo0A mutant	not significant	not detected	detected	detected	present in signature	0.85
yabP	CD630_24430		1.8.1	0	not significant	not significant	detected	detected	detected	present in signature	0.82
ybbH	BSU01690		6.5.0	9	n/a	n/a	n/a	n/a	n/a		0.88
ykvI	BSU13710	II	0.0.2	10	n/a	n/a	n/a	n/a	n/a	present in signature	0.92
ylbJ	BSU15030		4.1.6	3	n/a	n/a	n/a	n/a	n/a		0.95
ylxY	BSU16700		1.8.1	0	n/a	n/a	n/a	n/a	n/a		0.87
ytvI	CD630_22730		1.8.1	0	not significant	not significant	not detected	not detected	not detected	present in signature	0.77
ytxC	CD630_05720		1.8.1	0	down reg in spo0A mutant	not significant	not detected	detected	not detected	present in signature	0.93
yyaC	CD630_01290		1.8.1	0	not significant	not significant	not detected	detected	detected	present in signature	0.83
zupT	CD630_10870		3.2.1	7	not significant	not significant	not detected	not detected	not detected		0.79
		5	4	2	2	2	2	1	1

## Sheet: Extended Data Figure5_key
Functional Colour				Functional Class
Artemis colour code	colour	Function		0.0.0	Unknown function, no known homologs
0	white	Pathogenicity/Adaption/Chaperones		0.0.1	Unknown function , conserved in Staphylococcus
1	dark grey	Energy metabolism (glycolysis, electron transport etc.)		0.0.2	Unknown function, conserved in other organisms
2	red	Information transfer (transcription/translation & DNA/RNA modification)
3	dark green	Surface (IM, OM, secreted, surface structures		1.0.0	Cell processes
4	dark blue	Stable RNA				1.1.1	Chemotaxis and mobility
5	sky blue	Degradation of large molecules				1.2.1	Chromosome replication
6	dark pink	Degradation of small molecules				1.3.1	Chaperones
7	yellow	Central/intermediary/miscellaneous metabolism
8	light green	Unknown			1.4.0	Protection responses
9	light blue	Regulators				1.4.1	Cell killing
10	orange	Conserved hypothetical				1.4.2	Detoxification
11	brown	Pseudogenes and partial genes (remnants)				1.4.3	Drug/analog sensitivity
12	light pink	Phage/IS elements				1.4.4	Radiation sensitivity
13	light grey	Some miscellaneous information e.g. Prosite, but no function
					1.5.0	Transport/binding proteins
						1.5.1	Amino acids and amines
						1.5.2	Cations
						1.5.3	Carbohydrates, organic acids and alcohols
						1.5.4	Anions
						1.5.5	Other Transport/binding proteins
					1.6.0	Adaptation
						1.6.1	Adaptations, atypical conditions
						1.6.2	Osmotic adaptation
						1.6.3	Fe storage
						1.7.1	Cell division
						1.8.1	Sporulation, differentiation and germination
				2.0.0	Macromolecule metabolism
					2.1.0	Macromolecule degradation
						2.1.1	Degradation of DNA
						2.1.2	Degradation of RNA
						2.1.3	Degradation of polysaccharides
						2.1.4	Degradation of proteins, peptides, glyco
					2.2.0	Macromolecule synthesis, modification
						2.2.1	Amino acyl tRNA synthesis; tRNA modification
						2.2.2	Basic proteins- synthesis, modification
						2.2.3	DNA -replication, repair, restriction/ modification
						2.2.4	Glycoprotein
						2.2.5	Lipopolysaccharide
						2.2.6	Lipoprotein
						2.2.7	Phospholipids
						2.2.8	Polysaccharides - (cytoplasmic)
						2.2.9	Protein modification
						2.2.10	Proteins - translation and modification
						2.2.11	RNA synthesis, modification, DNA transcript'n
						2.2.12	tRNA
				3.0.0	Metabolism of small molecules
					3.1.0	Amino acid biosynthesis
						3.1.1	Alanine
						3.1.2	Arginine
						3.1.3	Asparagine
						3.1.4	Aspartate
						3.1.5	Chorismate
						3.1.6	Cysteine
						3.1.7	Glutamate
						3.1.8	Glutamine
						3.1.9	Glycine
						3.1.10	Histidine
						3.1.11	Isoleucine
						3.1.12	Leucine
						3.1.13	Lysine
						3.1.14	Methionine
						3.1.15	Phenylalanine
						3.1.16	Proline
						3.1.17	Serine
						3.1.18	Threonine
						3.1.19	Tryptophan
						3.1.20	Tyrosine
						3.1.21	Valine
					3.2.0	Biosynthesis of cofactors, carriers
						3.2.1	Acyl carrier protein (ACP)
						3.2.2	Biotin
						3.2.3	Cobalamin
						3.2.4	Enterochelin
						3.2.5	Folic acid
						3.2.6	Heme, porphyrin
						3.2.7	Lipoate
						3.2.8	Menaquinone, ubiquinone
						3.2.9	Molybdopterin
						3.2.10	Pantothenate
						3.2.11	Pyridine nucleotide
						3.2.12	Pyridoxine
						3.2.13	Riboflavin
						3.2.14	Thiamin
						3.2.15	Thioredoxin, glutaredoxin, glutathione
						3.2.16	biotin carboxyl carrier protein (BCCP)
						3.2.17	Ferredoxin
						3.2.18	Isoprenoid
					3.3.0	Central intermediary metabolism
						3.3.1	2'-Deoxyribonucleotide metabolism
						3.3.2	Amino sugars
						3.3.3	Entner-Douderoff
						3.3.4	Gluconeogenesis
						3.3.5	Glyoxylate bypass
						3.3.6	Incorporation metal ions
						3.3.7	Misc. glucose metabolism
						3.3.8	Misc. glycerol metabolism
						3.3.9	Non-oxidative branch, pentose pwy
						3.3.10	Nucleotide hydrolysis
						3.3.11	Nucleotide interconversions
						3.3.12	Oligosaccharides
						3.3.13	Phosphorus compounds
						3.3.14	Polyamine biosynthesis
						3.3.15	Pool, multipurpose conversions of intermed. met'm
						3.3.16	S-adenosyl methionine
						3.3.17	Salvage of nucleosides and nucleotides
						3.3.18	Sugar-nucleotide biosynthesis, conversions
						3.3.19	Sulfur metabolism
						3.3.20	amino acids
						3.3.21	other
						3.3.22	Nitrogen metabolism (urease)
					3.4.0	Degradation of small molecules
						3.4.1	Amines
						3.4.2	Amino acids
						3.4.3	Carbon compounds
						3.4.4	Fatty acids
						3.4.5	Other Degradation of small molecules
					3.5.0	Energy metabolism, carbon
						3.5.1	Aerobic respiration
						3.5.2	Anaerobic respiration
						3.5.3	Electron transport
						3.5.4	Fermentation
						3.5.5	Glycolysis
						3.5.6	Oxidative branch, pentose pwy
						3.5.7	Pyruvate dehydrogenase
						3.5.8	TCA cycle
						3.5.9	ATP-proton motive force
					3.6.0	Fatty acid biosynthesis
						3.6.1	Fatty acid and phosphatidic acid biosynthesis
					3.7.0	Nucleotide biosynthesis
						3.7.1	Purine ribonucleotide biosynthesis
						3.7.2	Pyrimidine ribonucleotide biosynthesis
				4.0.0	Cell envelope
						4.1.4	Surface polysaccharides & antigens
						4.1.5	Surface structures
						4.1.6	Gram +ve membrane
						4.1.7	Gram +ve exported/lipoprotein
						4.1.8	Gram +ve surface anchored
						4.1.9	Gram +ve peptidoglycan, teichoic acid
					4.2.0	Ribosome constituents
						4.2.1	Ribosomal and stable RNAs
						4.2.2	Ribosomal proteins - synthesis, modification
						4.2.3	Ribosomes - maturation and modification
				5.0.0	Extrachromosomal
						5.1.0	Laterally acquired elements
						5.1.1	Colicin-related functions
						5.1.2	Phage-related functions and prophages
						5.1.3	Plasmid-related functions
						5.1.4	Transposon-related functions
						5.1.5	Pathogenicity Islands/determinants
				6.0.0	Regulatory functions
					6.1.1	Two-component regulators
						6.1.2	Response regulator
						6.1.2	Sensor kinase
						6.1.3	two-component fusion
					6.2.0	RNA polymerase core enzyme binding
						6.2.1	sigma factor
						6.2.2	anti sigma factor
						6.2.3	anti sigma factor antagonist
						6.3.1	AsnC-family
						6.3.2	AraC-family
						6.3.3	GntR-family
						6.3.4	IclR-family
						6.3.5	LacI-family
						6.3.6	LysR-family
						6.3.7	MarR-family
						6.3.8	TetR-family
						6.3.9	ROK-family
						6.3.10	DeoR-family
						6.3.11	LuxR (GerR)-family
						6.3.12	MerR-family
						6.3.13	ArsR-family
						6.3.14	PadR-family
					6.4.0	Protein kinases
						6.4.1	Serine/threonine
						6.4.2	Tyrosine
					6.5.0	Others
				7.0.0	Not classified (included putative assignments)
							(Note: some misc evidence e.g pfam/prosite features but no characterised homologs available - not enough evidence to assign a known functional class).

## Sheet: Extended Data Figure5_function
Sporulation signature genes associated with Kegg biochemical pathways
Metabolism
Global and overview maps
01100 Metabolic pathways (5)
K00657
user : CD630_12120
K00756
user : CD630_12250
K00928
user : CD630_13220
K01756
user : CD630_13340
K07258
user : CD630_24980, CD630_12910
01110 Biosynthesis of secondary metabolites (2)
K00928
user : CD630_13220
K01756
user : CD630_13340
01120 Microbial metabolism in diverse environments (2)
K00385
user : CD630_22310
K00928
user : CD630_13220
01130 Biosynthesis of antibiotics (2)
K00928
user : CD630_13220
K01756
user : CD630_13340
01210 2-Oxocarboxylic acid metabolism (1)
K00928
user : CD630_13220
01230 Biosynthesis of amino acids (1)
K00928
user : CD630_13220
Energy metabolism
00920 Sulfur metabolism (1)
K00385
user : CD630_22310
Nucleotide metabolism
00230 Purine metabolism (1)
K01756
user : CD630_13340
00240 Pyrimidine metabolism (2)
K00384
user : CD630_16910
K00756
user : CD630_12250
Amino acid metabolism
00250 Alanine, aspartate and glutamate metabolism (1)
K01756
user : CD630_13340
00260 Glycine, serine and threonine metabolism (1)
K00928
user : CD630_13220
00270 Cysteine and methionine metabolism (1)
K00928
user : CD630_13220
00300 Lysine biosynthesis (1)
K00928
user : CD630_13220
00330 Arginine and proline metabolism (1)
K00657
user : CD630_12120
Metabolism of other amino acids
00450 Selenocompound metabolism (1)
K00384
user : CD630_16910
Glycan biosynthesis and metabolism
00550 Peptidoglycan biosynthesis (1)
K07258
user : CD630_24980, CD630_12910
Biosynthesis of other secondary metabolites
00261 Monobactam biosynthesis (1)
K00928
user : CD630_13220
Genetic Information Processing
Translation
03010 Ribosome (1)
K02864
user : CD630_00630
Environmental Information Processing
Signal transduction
02020 Two-component system (3)
K02313
user : CD630_00010
K07668
user : BSU40410
K07699
user : CD630_12140
04068 FoxO signaling pathway (1)
K04564
user : CD630_16310
Cellular Processes
Transport and catabolism
04146 Peroxisome (1)
K04564
user : CD630_16310
Cell growth and death
04112 Cell cycle - Caulobacter (3)
K02313
user : CD630_00010
K03588
user : CD630_26520
K03589
user : CD630_26500

## Sheet: Extended Data Figure6
Note: Genomes were sequenced for multiple cultures from the same species in the culture collection. Subsequently multiple copies of the same species presented in Figure1 are included in the analysis here.
	Species Name (Closest BLAST Match, ≥98.7% match unless otherwise stated)	Public identifier for species not cultured in this study	Category	signature score
1	Akkermansia muciniphila	GCA_000020225.1	known non-spore formers	0.25
2	Alicyclobacillus acidocaldarius	GCA_000024285.1	known spore formers	0.65625
3	Alistipes finegoldii	cultured in this study	Cultures from untreated plates	0.15625
4	Alistipes finegoldii	cultured in this study	Cultures from untreated plates	0.171875
5	Alkaliphilus oremlandii	GCA_000018325.1	known spore formers	0.75
6	Ammonifex degensii KC4	GCA_000024605.1	known spore formers	0.65625
7	Anaeromyxobacter dehalogenans	GCA_000013385.1	known non-spore formers	0.171875
8	Anaerostipes hadrus	cultured in this study	Cultures from untreated plates	0.578125
9	Anaerostipes hadrus	cultured in this study	Cultures from untreated plates	0.5625
10	Anaerostipes hadrus	cultured in this study	Cultures from untreated plates	0.546875
11	Anaerostipes hadrus	cultured in this study	Cultures from untreated plates	0.546875
12	Anaerostipes hadrus	cultured in this study	Cultures from untreated plates	0.546875
13	Anaerotruncus colihominis	cultured in this study	Cultures from ethanol treated plates	0.65625
14	Anaerotruncus colihominis_91%	cultured in this study	Cultures from ethanol treated plates	0.65625
15	Aquifex aeolicus	GCA_000008625.1	known non-spore formers	0.171875
16	Bacillus amyloliquefaciens	GCA_000015785.1	known spore formers	0.734375
17	Bacillus anthracis	GCA_000007845.1	known spore formers	0.734375
18	Bacillus cereus	GCA_000007825.1	known spore formers	0.734375
19	Bacillus clausii	GCA_000009825.1	known spore formers	0.6875
20	Bacillus halodurans	GCA_000011145.1	known spore formers	0.703125
21	Bacillus licheniformis	GCA_000008425.1	known spore formers	0.71875
22	Bacillus pumilus	GCA_000017885.1	known spore formers	0.71875
23	Bacillus subtilis	GCA_000009045.1	known spore formers	0.734375
24	Bacillus thuringiensis serovar konkukian	GCA_000008505.1	known spore formers	0.734375
25	Bacillus weihenstephanensis	GCA_000018825.1	known spore formers	0.734375
26	Bacteroides caccae	cultured in this study	Cultures from untreated plates	0.1875
27	Bacteroides caccae	cultured in this study	Cultures from untreated plates	0.171875
28	Bacteroides finegoldi	cultured in this study	Cultures from untreated plates	0.171875
29	Bacteroides ovatus	cultured in this study	Cultures from untreated plates	0.171875
30	Bacteroides salyersiae	cultured in this study	Cultures from untreated plates	0.171875
31	Bacteroides finegoldii_98%	cultured in this study	Cultures from untreated plates	0.171875
32	Bacteroides coprocola_94%	cultured in this study	Cultures from untreated plates	0.171875
33	Bacteroides plebius_95%	cultured in this study	Cultures from untreated plates	0.15625
34	Bacteroides intestinalis_98%	cultured in this study	Cultures from untreated plates	0.171875
35	Bacteroides thetaiotaomicron	cultured in this study	Cultures from untreated plates	0.1875
36	Bacteroides thetaiotaomicron	cultured in this study	Cultures from untreated plates	0.1875
37	Bacteroides thetaiotaomicron	cultured in this study	Cultures from untreated plates	0.1875
38	Bacteroides thetaiotaomicron	cultured in this study	Cultures from untreated plates	0.1875
39	Bacteroides uniformis	cultured in this study	Cultures from untreated plates	0.1875
40	Bacteroides uniformis	cultured in this study	Cultures from untreated plates	0.171875
41	Bacteroides uniformis	cultured in this study	Cultures from untreated plates	0.171875
42	Bacteroides uniformis	cultured in this study	Cultures from untreated plates	0.171875
43	Bacteroides uniformis	cultured in this study	Cultures from untreated plates	0.171875
44	Bacteroides uniformis	cultured in this study	Cultures from untreated plates	0.1875
45	Bacteroides vulgatus	cultured in this study	Cultures from untreated plates	0.171875
46	Bacteroides vulgatus	cultured in this study	Cultures from untreated plates	0.171875
47	Bacteroides vulgatus	cultured in this study	Cultures from untreated plates	0.171875
48	Bacteroides xylanisolvens	cultured in this study	Cultures from untreated plates	0.1875
49	Bacteroides fragilis	GCA_000009925.1	known non-spore formers	0.171875
50	Bifidobacterium adolscentis	cultured in this study	Cultures from untreated plates	0.109375
51	Bifidobacterium adolescentis	cultured in this study	Cultures from untreated plates	0.125
52	Bifidobacterium adolescentis	cultured in this study	Cultures from untreated plates	0.125
53	Bifidobacterium bifidum	cultured in this study	Cultures from untreated plates	0.125
54	Bifidobacterium pseudocatenulatum	cultured in this study	Cultures from untreated plates	0.109375
55	Bifidobacterium bifidum	GCA_000165905.1	known non-spore formers	0.125
56	Blautia hydrogenotrophica	cultured in this study	Cultures from ethanol treated plates	0.59375
57	Blautia luti_97%	cultured in this study	Cultures from ethanol treated plates	0.5
58	Ruminococcus obeum_96%	cultured in this study	Cultures from untreated plates	0.546875
59	Blautia luti_96%	cultured in this study	Cultures from ethanol treated plates	0.5
60	Blautia luti_95%	cultured in this study	Cultures from untreated plates	0.515625
61	Blautia hydrogenotrophica_96%	cultured in this study	Cultures from ethanol treated plates	0.609375
62	Blautia luti_96%	cultured in this study	Cultures from untreated plates	0.53125
63	Blautia luti_95%	cultured in this study	Cultures from untreated plates	0.5
64	Balutia luti_96%	cultured in this study	Cultures from untreated plates	0.453125
65	Blautia luti_98%	cultured in this study	Cultures from untreated plates	0.53125
66	Blautia producta_94%	cultured in this study	Cultures from untreated plates	0.578125
67	Blautia luti_96%	cultured in this study	Cultures from ethanol treated plates	0.484375
68	Blautia wexlerae	cultured in this study	Cultures from untreated plates	0.484375
69	Blautia wexlerae	cultured in this study	Cultures from untreated plates	0.484375
70	Bordetella parapertussis	GCA_000317935.1	known non-spore formers	0.296875
71	Brevibacillus brevis	GCA_000010165.1	known spore formers	0.703125
72	Brucella melitensis	GCA_000022625.1	known non-spore formers	0.171875
73	Brucella suis	GCA_000018905.1	known non-spore formers	0.1875
74	Butyricicoccus pullicaecorum_96%	cultured in this study	Cultures from ethanol treated plates	0.5625
75	Butyricicoccus pullicaecorum_94%	cultured in this study	Cultures from ethanol treated plates	0.5625
76	Caldanaerobacter subterraneus subsp tengcongensis	GCA_000007085.1	known spore formers	0.8125
77	Caldicellulosiruptor bescii DSM6725	GCA_000022325.1	known spore formers	0.625
78	Caldicellulosiruptor hydrothermalis 108	GCA_000166355.1	known spore formers	0.609375
79	Caldicellulosiruptor kristjanssonii I77R1B	GCA_000166695.1	known spore formers	0.578125
80	Caldicellulosiruptor kronotskyensis 2002	GCA_000166775.1	known spore formers	0.609375
82	Caldicellulosiruptor obsidiansis OB47	GCA_000145215.1	known spore formers	0.578125
83	Caldicellulosiruptor owensensis OL	GCA_000166335.1	known spore formers	0.578125
84	Caldicellulosiruptor saccharolyticus DSM8903	GCA_000016545.1	known spore formers	0.59375
85	Campylobacter jejuni	GCA_000009085.1	known non-spore formers	0.15625
86	Candidatus Desulforudis audaxviator MP104C	GCA_000018425.1	known spore formers	0.671875
87	Carboxydothermus hydrogenoformans	GCA_000012865.1	known spore formers	0.671875
88	Catenibacterium mitsuokai	cultured in this study	Cultures from untreated plates	0.25
89	Catenibacterium mitsuokai	cultured in this study	Cultures from untreated plates	0.203125
90	Clostridium baratii	cultured in this study	Cultures from ethanol treated plates	0.765625
91	Clostridium baratii	cultured in this study	Cultures from untreated plates	0.765625
92	Clostridium bartlettii	cultured in this study	Cultures from ethanol treated plates	0.875
93	Clostridium clostridioforme	cultured in this study	Cultures from ethanol treated plates	0.640625
94	Clostridium disporicum	cultured in this study	Cultures from untreated plates	0.765625
95	Clostridium disporicum	cultured in this study	Cultures from untreated plates	0.78125
96	Clostridium disporicum	cultured in this study	Cultures from ethanol treated plates	0.796875
97	Clostridium hathewayi	cultured in this study	Cultures from ethanol treated plates	0.671875
98	Clostridium hathewayi	cultured in this study	Cultures from ethanol treated plates	0.640625
99	Clostridium innocuum	cultured in this study	Cultures from ethanol treated plates	0.484375
100	Clostridium orbiscindens	cultured in this study	Cultures from ethanol treated plates	0.71875
101	Clostridium paraputrificum	cultured in this study	Cultures from ethanol treated plates	0.765625
102	Clostridium paraputrificum	cultured in this study	Cultures from untreated plates	0.765625
103	Clostridium perfringens	cultured in this study	Cultures from ethanol treated plates	0.71875
104	Clostridium celerecrescens_94%	cultured in this study	Cultures from untreated plates	0.546875
105	Clostridium celerecrescens_94%	cultured in this study	Cultures from untreated plates	0.578125
106	Clostridium saccharolyticum_94%	cultured in this study	Cultures from untreated plates	0.53125
107	Clostridium methylpentosum_92%	cultured in this study	Cultures from ethanol treated plates	0.640625
108	Clostridium oroticum_95%	cultured in this study	Cultures from ethanol treated plates	0.609375
109	Clostridium clostridioforme_98%	cultured in this study	Cultures from ethanol treated plates	0.671875
110	Clostridium straminisolvens_89%	cultured in this study	Cultures from untreated plates	0.640625
111	Clostridium beijerinckii_96%	cultured in this study	Cultures from ethanol treated plates	0.734375
112	Clostridium cocleatum_93%	cultured in this study	Cultures from untreated plates	0.40625
113	Clostridium spiroforme_93%	cultured in this study	Cultures from untreated plates	0.421875
114	Clostridium orbiscindens_95%	cultured in this study	Cultures from ethanol treated plates	0.578125
115	Clostridium xylanolyticum_93%	cultured in this study	Cultures from untreated plates	0.625
116	Clostridium hathewayi_92%	cultured in this study	Cultures from untreated plates	0.53125
117	Clostridium oroticum_95%	cultured in this study	Cultures from untreated plates	0.578125
118	Clostridium saccharogumia_93%	cultured in this study	Cultures from untreated plates	0.40625
119	Clostridium lituseburense_98%	cultured in this study	Cultures from ethanol treated plates	0.859375
120	Clostridium boltae_93%	cultured in this study	Cultures from untreated plates	0.5625
121	Clostridium celerescens_93%	cultured in this study	Cultures from untreated plates	0.5625
122	Clostridium oroticum_96%	cultured in this study	Cultures from ethanol treated plates	0.515625
123	Clostridium xylanolyticum_92%	cultured in this study	Cultures from ethanol treated plates	0.578125
124	Clostridium xylanolyticum_95%	cultured in this study	Cultures from untreated plates	0.5625
125	Clostridium innocuum_95%	cultured in this study	Cultures from ethanol treated plates	0.46875
126	Clostridium glycolicum_97%	cultured in this study	Cultures from ethanol treated plates	0.875
127	Clostridium nexile_94%	cultured in this study	Cultures from ethanol treated plates	0.671875
128	Clostridium oroticum_95%	cultured in this study	Cultures from untreated plates	0.5625
129	Clostridium clostridioforme_93%	cultured in this study	Cultures from untreated plates	0.515625
130	Clostridium celerecrescens_93%	cultured in this study	Cultures from ethanol treated plates	0.5625
131	Clostridium boltae_94%	cultured in this study	Cultures from ethanol treated plates	0.671875
132	Clostridium thermocellum_87%	cultured in this study	Cultures from ethanol treated plates	0.65625
133	Clostridium orbiscindens_94%	cultured in this study	Cultures from ethanol treated plates	0.640625
134	Clostridium thermocellum_86%	cultured in this study	Cultures from ethanol treated plates	0.640625
135	Clostridium spiroforme_93%	cultured in this study	Cultures from untreated plates	0.390625
136	Clostridium ghonii_98%	cultured in this study	Cultures from ethanol treated plates	0.828125
137	Clostridium ghonii_98%	cultured in this study	Cultures from ethanol treated plates	0.828125
138	Clostridium disporicum_98%	cultured in this study	Cultures from ethanol treated plates	0.796875
139	Clostridium disporicum_98%	cultured in this study	Cultures from untreated plates	0.78125
140	Clostridium symbiosum	cultured in this study	Cultures from ethanol treated plates	0.671875
141	Clostridium acetobutylicum	GCA_000008765.1	known spore formers	0.734375
142	Clostridium beijerinckii	GCA_000016965.1	known spore formers	0.734375
143	Clostridium botulinum	GCA_000017045.1	known spore formers	0.828125
144	Clostridium kluyveri	GCA_000016505.1	known spore formers	0.78125
145	Clostridium novyi	GCA_000014125.1	known spore formers	0.75
146	Clostridium perfringens	GCA_000009685.1	known spore formers	0.71875
147	Clostridium tetani E88	GCA_000007625.1	known spore formers	0.765625
148	Collinsella aerofaciens	cultured in this study	Cultures from untreated plates	0.171875
149	Collinsella aerofaciens	cultured in this study	Cultures from untreated plates	0.1875
150	Collinsella aerofaciens	cultured in this study	Cultures from untreated plates	0.171875
151	Collinsella aerofaciens_92%	cultured in this study	Cultures from untreated plates	0.203125
152	Coprococcus comes	cultured in this study	Cultures from ethanol treated plates	0.515625
153	Coprococcus comes	cultured in this study	Cultures from untreated plates	0.515625
154	Coprococcus comes	cultured in this study	Cultures from untreated plates	0.5
155	Coprococcus comes	cultured in this study	Cultures from untreated plates	0.5
156	Coprococcus eutactus	cultured in this study	Cultures from untreated plates	0.515625
157	Coprococcus eutactus	cultured in this study	Cultures from ethanol treated plates	0.515625
158	Coprococcus eutactus	cultured in this study	Cultures from untreated plates	0.5
159	Coprococcus eutactus	cultured in this study	Cultures from untreated plates	0.515625
160	Coprococcus eutactus_97%	cultured in this study	Cultures from ethanol treated plates	0.53125
161	Coprococcus nexile_95%	cultured in this study	Cultures from ethanol treated plates	0.5
162	Desulfitobacterium hafniense	GCA_000010045.1	known spore formers	0.75
163	Desulfotomaculum acetoxidans	GCA_000024205.1	known spore formers	0.71875
164	Desulfotomaculum kuznetsovii	GCA_000214705.1	known spore formers	0.671875
165	Desulfotomaculum reducens	GCA_000016165.1	known spore formers	0.71875
166	Desulfovibrio vulgaris	GCA_000195755.1	known non-spore formers	0.265625
167	Dorea longicatena	cultured in this study	Cultures from untreated plates	0.515625
168	Dorea longicatena	cultured in this study	Cultures from untreated plates	0.515625
169	Dorea longicatena	cultured in this study	Cultures from untreated plates	0.484375
170	Dorea longicatena	cultured in this study	Cultures from untreated plates	0.484375
171	Dorea longicatena	cultured in this study	Cultures from untreated plates	0.515625
172	Dorea formicigenerans_98%	cultured in this study	Cultures from untreated plates	0.546875
173	Eggerthella lenta	GCA_000024265.1	known non-spore formers	0.171875
174	Enterococcus faecalis V583	GCA_000007785.1	known non-spore formers	0.234375
175	Escherichia coli	GCA_000005845.2	known non-spore formers	0.21875
176	Ethanoligenens harbinense YUAN-3	GCA_000178115.2	known spore formers	0.65625
177	Eubacterium contortum	cultured in this study	Cultures from ethanol treated plates	0.625
178	Eubacterium eligens	cultured in this study	Cultures from untreated plates	0.53125
179	Eubacterium eligens	cultured in this study	Cultures from untreated plates	0.546875
180	Eubacterium halii	cultured in this study	Cultures from ethanol treated plates	0.578125
181	Eubacterium hallii	cultured in this study	Cultures from untreated plates	0.578125
182	Eubacterium ramulus	cultured in this study	Cultures from untreated plates	0.515625
183	Eubacterium rectale	cultured in this study	Cultures from untreated plates	0.46875
184	Eubacterium rectale	cultured in this study	Cultures from untreated plates	0.46875
185	Eubacterium rectale	cultured in this study	Cultures from untreated plates	0.46875
186	Eubacterium siraeum	cultured in this study	Cultures from untreated plates	0.46875
187	Eubacterium infirmum_91%	cultured in this study	Cultures from untreated plates	0.53125
188	Eubacterium fissicatens_95%	cultured in this study	Cultures from ethanol treated plates	0.640625
189	Eubacterium hallii_98%	cultured in this study	Cultures from ethanol treated plates	0.578125
190	Eubacterium contortum_97%	cultured in this study	Cultures from untreated plates	0.578125
191	Eubacterium hallii_98%	cultured in this study	Cultures from untreated plates	0.5625
192	Eubacterium infirmum_94%	cultured in this study	Cultures from ethanol treated plates	0.65625
193	Anaerostipes hadrum_98%	cultured in this study	Cultures from untreated plates	0.5625
194	Eubacterium hallii_97%	cultured in this study	Cultures from untreated plates	0.546875
196	Faecalibacterium prausnitzii	cultured in this study	Cultures from untreated plates	0.453125
197	Faecalibacterium prausnitzii	cultured in this study	Cultures from untreated plates	0.125
198	Faecalibacterium prausnitzii	cultured in this study	Cultures from untreated plates	0.453125
199	Faecalibacterium prausnitzii_98%	cultured in this study	Cultures from untreated plates	0.453125
200	Faecalibacterium prausnitzii_98%	cultured in this study	Cultures from untreated plates	0.453125
201	Flavonifractor plautii	cultured in this study	Cultures from untreated plates	0.5
202	Flavonifractor plautii	cultured in this study	Cultures from ethanol treated plates	0.6875
203	Flavonifractor plautii	cultured in this study	Cultures from ethanol treated plates	0.6875
204	Flavonifractor plautii_95%	cultured in this study	Cultures from ethanol treated plates	0.578125
205	Flavonifractor plautii_95%	cultured in this study	Cultures from untreated plates	0.65625
206	Flavonifractor plautii_95%	cultured in this study	Cultures from untreated plates	0.640625
207	Flavonifractor plautii_95%	cultured in this study	Cultures from ethanol treated plates	0.609375
208	Flavonifractor plautii_96%	cultured in this study	Cultures from ethanol treated plates	0.671875
209	Fusicatenibacter saccharivorans	cultured in this study	Cultures from ethanol treated plates	0.546875
210	Fusicatenibacter saccharivorans	cultured in this study	Cultures from untreated plates	0.515625
211	Fusicatenibacter saccharivorans	cultured in this study	Cultures from untreated plates	0.53125
212	Fusicatenibacter saccharivorans_93%	cultured in this study	Cultures from ethanol treated plates	0.59375
213	Fusobacterium necrophorum	GCA_000242215.1	known non-spore formers	0.21875
214	Fusobacterium nucleatum GCF 000007325.1 ASM732v1	GCA_000007325.1	known non-spore formers	0.203125
215	Geobacillus kaustophilus	GCA_000009785.1	known spore formers	0.703125
216	Geobacillus thermodenitrificans	GCA_000015745.1	known spore formers	0.734375
217	Geobacter sulfurreducens	GCA_000007985.2	known non-spore formers	0.21875
218	Haemophilus influenzae	GCA_000027305.1	known non-spore formers	0.171875
219	Halothermothrix orenii H168	GCA_000020485.1	known spore formers	0.6875
220	Helicobacter pylori	GCA_000008525.1	known non-spore formers	0.125
221	Heliobacterium modesticaldum	GCA_000019165.1	known spore formers	0.703125
222	Kyrpidia tusciae	GCA_000092905.1	known spore formers	0.6875
223	Lachnoclostridium phytofermentans	GCA_000018685.1	known spore formers	0.6875
224	Lachnospira pectinoschiza	cultured in this study	Cultures from untreated plates	0.515625
225	Lachnospira pectinoschiza	cultured in this study	Cultures from untreated plates	0.515625
226	Lachnospira pectinoshiza_91%	cultured in this study	Cultures from untreated plates	0.5
227	Lactobacillus acidophilus	GCA_000786395.1	known non-spore formers	0.21875
228	Leptospira interrogans	GCA_000092565.1	known non-spore formers	0.15625
229	Listeria innocua	GCA_000195795.1	known non-spore formers	0.328125
230	Lysinibacillus sphaericus	GCA_000568835.1	known spore formers	0.578125
231	Megasphaera elsdenii_95%	cultured in this study	Cultures from untreated plates	0.25
232	Mitsuokella jalaludinii	cultured in this study	Cultures from untreated plates	0.28125
233	Moorella thermoacetica	GCA_000013105.1	known spore formers	0.71875
234	Mycobacterium avium	GCA_000007865.1	known non-spore formers	0.234375
235	Mycobacterium bovis	GCA_000195835.1	known non-spore formers	0.234375
236	Mycobacterium leprae	GCA_000195855.1	known non-spore formers	0.21875
237	Mycobacterium marinum	GCA_000018345.1	known non-spore formers	0.234375
238	Mycobacterium smegmatis	GCA_000015005.1	known non-spore formers	0.25
239	Mycobacterium tuberculosis	GCA_000195955.2	known non-spore formers	0.234375
240	Mycobacterium ulcerans	GCA_000013925.1	known non-spore formers	0.21875
241	Myxococcus xanthus	GCA_000012685.1	known non-spore formers	0.21875
242	Natranaerobius thermophilus JWNM-WN-LF	GCA_000020005.1	known spore formers	0.65625
243	Neisseria meningtidis	GCA_000008805.1	known non-spore formers	0.203125
244	Nitrosomonas europaea	GCA_000009145.1	known non-spore formers	0.1875
245	Oceanobacillus iheyensis	GCA_000011245.1	known spore formers	0.703125
246	Oscillibacter valericigenes_96%	cultured in this study	Cultures from untreated plates	0.640625
247	Oscillibacter valericigenes_95%	cultured in this study	Cultures from ethanol treated plates	0.65625
248	Paenibacillus polymyxa	GCA_000146875.1	known spore formers	0.71875
249	Parabacteroides distasonis	cultured in this study	Cultures from untreated plates	0.171875
250	Parabacteroides distasonis	cultured in this study	Cultures from untreated plates	0.1875
251	Parabacteroides distasonis	cultured in this study	Cultures from untreated plates	0.203125
252	Parabacteroides distasonis	cultured in this study	Cultures from untreated plates	0.1875
253	Parabacteroides merdae	cultured in this study	Cultures from untreated plates	0.203125
254	Pelotomaculum thermopropionicum	GCA_000010565.1	known spore formers	0.6875
255	Peptoclostridium difficile	GCA_000009205.1	known spore formers	0.96875
256	Photobacterium profundum	GCA_000196255.1	known non-spore formers	0.25
257	Prevotella copri	cultured in this study	Cultures from untreated plates	0.03125
258	Prevotella stercorea	GCA_000235885.1	known non-spore formers	0.15625
259	Prochlorococcus marinus	GCA_000007925.1	known non-spore formers	0.125
260	Propionibacterium acnes	GCA_000008345.1	known non-spore formers	0.1875
261	Proteus mirabilis	GCA_000069965.1	known non-spore formers	0.25
262	Pseudomonas fluorescens	GCA_000006765.1	known non-spore formers	0.28125
263	Pseudomonas syringae	GCA_000012245.1	known non-spore formers	0.28125
264	Roseburia faecis	cultured in this study	Cultures from untreated plates	0.546875
265	Roseburia hominis	cultured in this study	Cultures from untreated plates	0.59375
266	Roseburia intestinalis	cultured in this study	Cultures from untreated plates	0.609375
267	Roseburia inulinivorans	cultured in this study	Cultures from untreated plates	0.640625
268	Roseburia inulinvorans	cultured in this study	Cultures from untreated plates	0.625
269	Roseburia faecis_95%	cultured in this study	Cultures from untreated plates	0.625
270	Roseburia inulinivorans_94%	cultured in this study	Cultures from ethanol treated plates	0.609375
271	Ruminiclostridium thermocellum	GCA_000015865.1	known spore formers	0.8125
272	Ruminococcus bromii	cultured in this study	Cultures from untreated plates	0.5625
273	Ruminococcus gnavus	cultured in this study	Cultures from ethanol treated plates	0.578125
274	Ruminococcus obeum	cultured in this study	Cultures from untreated plates	0.46875
275	Ruminococcus obeum	cultured in this study	Cultures from untreated plates	0.5
276	Ruminococcus obeum	cultured in this study	Cultures from untreated plates	0.5
277	Ruminococcus obeum	cultured in this study	Cultures from untreated plates	0.484375
278	Ruminococcus obeum	cultured in this study	Cultures from untreated plates	0.5
279	Ruminococcus bromii_94%	cultured in this study	Cultures from untreated plates	0.125
280	Ruminococcus torques_96%	cultured in this study	Cultures from untreated plates	0.53125
281	Ruminococcus torques_97%	cultured in this study	Cultures from untreated plates	0.59375
282	Ruminococcus torques_97%	cultured in this study	Cultures from untreated plates	0.5625
283	Ruminococcus albus_95%	cultured in this study	Cultures from ethanol treated plates	0.640625
284	Ruminococcus albus_95%	cultured in this study	Cultures from ethanol treated plates	0.515625
285	Ruminococcus bromii_92%	cultured in this study	Cultures from ethanol treated plates	0.59375
286	Ruminococcus obeum_98%	cultured in this study	Cultures from untreated plates	0.46875
287	Ruminococcus obeum_98%	cultured in this study	Cultures from untreated plates	0.53125
288	Ruminococcus gnavus_98%	cultured in this study	Cultures from untreated plates	0.609375
289	Ruminococcus torques_96%	cultured in this study	Cultures from untreated plates	0.53125
290	Ruminococcus albus_95%	cultured in this study	Cultures from untreated plates	0.5
291	Ruminococcus obeum_96%	cultured in this study	Cultures from untreated plates	0.484375
292	Ruminococcus bromii_94%	cultured in this study	Cultures from ethanol treated plates	0.65625
293	Ruminococcus flavefaciens_95%	cultured in this study	Cultures from untreated plates	0.46875
294	Ruminococcus flavefaciens_93%	cultured in this study	Cultures from untreated plates	0.53125
295	Ruminococcus bromii_93%	cultured in this study	Cultures from ethanol treated plates	0.578125
296	Ruminococcus albus_95%	cultured in this study	Cultures from ethanol treated plates	0.484375
297	Ruminococcus albus_98%	cultured in this study	Cultures from ethanol treated plates	0.625
298	Ruminococcus torques	cultured in this study	Cultures from untreated plates	0.515625
299	Ruminococcus torques	cultured in this study	Cultures from untreated plates	0.546875
300	Ruminococcus torques	cultured in this study	Cultures from untreated plates	0.53125
301	Ruminococcus torques	cultured in this study	Cultures from untreated plates	0.515625
302	Ruminococcus torques	cultured in this study	Cultures from untreated plates	0.578125
303	Eubacterium rectale	cultured in this study	Cultures from untreated plates	0.5625
304	Salmonella enterica	GCA_000006945.1	known non-spore formers	0.28125
305	Sarcina ventriculi	cultured in this study	Cultures from ethanol treated plates	0.6875
306	Shigella flexneri	GCA_000006925.2	known non-spore formers	0.21875
307	Staphylococcus aureus	GCA_000512505.1	known non-spore formers	0.234375
308	Streptococcus mutans UA159	GCA_000007465.2	known non-spore formers	0.203125
309	Streptococcus pneumoniae	GCA_000007045.1	known non-spore formers	0.234375
310	Streptococcus pyogenes	GCA_000006785.2	known non-spore formers	0.171875
311	Streptococcus thermophilus	GCA_000011845.1	known non-spore formers	0.234375
312	Streptomyces avermitilis	GCA_000009765.1	known non-spore formers	0.265625
313	Streptomyces coelicolor	GCA_000203835.1	known non-spore formers	0.265625
314	Sulfobacillus acidophilus	GCA_000219855.1	known spore formers	0.53125
315	Sutterella parvirubra	GCA_000250875.1	known non-spore formers	0.15625
316	Symbiobacterium thermophilum	GCA_000009905.1	known spore formers	0.65625
317	Synergistes jonesii	GCA_000712295.1	known non-spore formers	0.21875
318	Syntrophothermus lipocalidus DSM12680	GCA_000092405.1	known spore formers	0.65625
319	Thermincola potens JR	GCA_000092945.1	known spore formers	0.703125
320	Thermoanaerobacter ethanolicus CCSD1	GCA_000175815.1	known spore formers	0.796875
321	Thermoanaerobacter pseudethanolicus ATCC33223	GCA_000192295.2	known spore formers	0.8125
322	Thermosediminibacter oceani DSM16646	GCA_000144645.1	known spore formers	0.765625
323	Thermus thermophilus	GCA_000091545.1	known non-spore formers	0.171875
324	Turibacter sanguinis	cultured in this study	Cultures from ethanol treated plates	0.5625
325	Turicibacter sanguinis	cultured in this study	Cultures from untreated plates	0.515625
326	Turicibacter sanguinis	cultured in this study	Cultures from ethanol treated plates	0.53125
327	Turicibacter sanguinis	cultured in this study	Cultures from ethanol treated plates	0.53125

## Sheet: Culture accession numbers
order on tree Figure 1c	closest 16S BLAST match to named bacterium-99 or 100% match unless otherwise stated	Culture collection	Public strain designation	Culture collection accession number
1	Oxalobacter formigenes	n/a		n/a
2	Proteus mirabilis	n/a		n/a
3	Escherichia coli	n/a		n/a
4	Alistipes finegoldii
5	Alistipes finegoldii	CCUG	Sanger_38	CCUG 68735
6	Parabacteroides merdae	CCUG	Sanger_39	CCUG 68661
7	Parabacteroides distasonis	CCUG	Sanger_40	CCUG 68616
8	Parabacteroides distasonis	CCUG	Sanger_41	CCUG 68699
9	Parabacteroides distasonis	CCUG	Sanger_42	CCUG 68700
10	Prevotella copri	CCUG	Sanger_43	CCUG 68549
11	Bacteroides coprocola_94%	DSMZ	Sanger_22	DSM 102145
12	Bacteroides plebius_95%	DSMZ	Sanger_21	DSM 102146
13	Bacteroides vulgatus	CCUG	Sanger_44	CCUG 68662
14	Bacteroides uniformis	CCUG	Sanger_45	CCUG 68683
15	Bacteroides intestinalis_98%	JCM	Sanger_46	JCM 31249
16	Bacteroides salyersiae	BCCM	Sanger_47	LMG 29389
17	Bacteroides caccae	BCCM	Sanger_48	LMG 29390
18	Bacteroides xylanisolvens	CCUG	Sanger_49	CCUG 68584
19	Bacteroides ovatus	CCUG	Sanger_50	CCUG 68701
20	Bacteroides finegoldi	CCUG	Sanger_52	CCUG 68636
21	Bacteroides thetaiotaomicron	CCUG	Sanger_53	CCUG 68702
22	Bacteroides thetaiotaomicron	CCUG	Sanger_54	CCUG 68684
23	Bacteroides finegoldii_98%	BCCM	Sanger_51	LMG 29391
24	Bacteroides thetaiotaomicron	CCUG	Sanger_55	CCUG 68746
25	Collinsella aerofaciens_92%	BCCM	Sanger_56	LMG 29392
26	Collinsella aerofaciens	BCCM & CCUG	Sanger_57	LMG 29393 & CCUG 68712
27	Collinsella aerofaciens
28	Bifidobacterium adolescentis	BCCM	Sanger_59	LMG 29394
29	Bifidobacterium adolescentis	BCCM	Sanger_60	LMG 29395
30	Bifidobacterium bifidum	BCCM	Sanger_61	LMG 29396
31	Bifidobacterium pseudocatenulatum	BCCM	Sanger_62	LMG 29397
32	Mitsuokella jalaludinii	BCCM & CCUG	Sanger_63	LMG 29398 & CCUG 68585
33	Megasphaera elsdenii_95%	DSMZ	Sanger_24	DSM 102144
34	Turibacter sanguinis	CCUG	Sanger_64	CCUG 68586
35	Clostridium innocuum	CCUG	Sanger_65	CCUG 68747
36	Clostridium innocuum_95%	BCCM	Sanger_66	LMG 29399
37	Catenibacterium mitsuokai	JCM	Sanger_67	JCM 31250
38	Clostridium cocleatum_93	BCCM	Sanger_68	LMG 29400
39	Clostridium saccharogumia_93%	BCCM	Sanger_69	LMG 29401
40	Eubacterium infirmum_91%
41	Eubacterium infirmum_94%
42	Clostridium ghonii_98%	BCCM	Sanger_70	LMG 29402
43	Clostridium lituseburense_98%	CCUG	Sanger_73	CCUG 68538
44	Clostridium bartlettii	BCCM	Sanger_71	LMG 29403
45	Sarcina ventriculi	JCM	Sanger_74	JCM 31252
46	Clostridium baratti	JCM	Sanger_75	JCM 31253
47	Clostridium paraputrificum	JCM	Sanger_76	JCM 31254
48	Clostridium disporicum	JCM	Sanger_72	JCM 31251
49	Clostridium disporicum
50	Clostridium perfringens
51	Clostridium disporicum_98%	CCUG	Sanger_79	CCUG 68587
52	Clostridium thermocellum_86%
53	Clostridium thermocellum_87%
54	Butyricicoccus pullicaecorum_94%	DSMZ	Sanger_34	DSM 102882
55	Butyricicoccus pullicaecorum_94%	BCCM & CCUG	Sanger_80	LMG 29404 & CCUG 68588
56	Flavonifractor plautii_95%
57	Flavonifractor plautii_95%	DSMZ	Sanger_09	DSM 102137
58	Flavonifractor plautii_94%	DSMZ	Sanger_35	DSM 102175
59	Flavonifractor plautii_96%	DSMZ	Sanger_08	DSM 102116
60	Oscillibacter valericigenes_96%	DSMZ	Sanger_26	DSM 102152
61	Flavonifractor plautii_95%	CCUG	Sanger_82	CCUG 68613
62	Flavonifractor plautii_97%
63	Flavonifractor plautii	BCCM	Sanger_83	LMG 29405
64	Flavonifractor plautii	BCCM	Sanger_84	LMG 29406
65	Flavonifractor plautii	BCCM & CCUG	Sanger_85	CCUG 68710 & LMG 29407
66	Flavonifractor plautii	BCCM & CCUG	Sanger_86	LMG 29408 & CCUG 68637
67	Eubacterium siraeum	BCCM	Sanger_87	LMG 29409
68	Ruminococcus bromii
69	Ruminococcus bromii_93%	DSMZ	Sanger_36	DSM 102803
70	Ruminococcus bromii_94%	CCUG	Sanger_89	CCUG 68614
71	Ruminococcus flavefaciens_93%	DSMZ	Sanger_06	DSM 102115
72	Ruminococcus flavefaciens_95%	BCCM & DSMZ	Sanger_90	LMG 29410 & DSM 102167
73	Ruminococcus albus_98%	DSMZ	Sanger_91	DSM 102227
74	Ruminococcus albus_95%	DSMZ	Sanger_31	DSM 102216
75	Clostridium methylpentosum_92%	DSMZ	Sanger_27	DSM 102153
76	Anaerotruncus colihominis	JCM	Sanger_92	JCM 31255
77	Anaerotruncus colihominis_91%	DSMZ	Sanger_05	DSM 102114
78	Faecalibacterium prausnitzii	CCUG	Sanger_93	CCUG 68711
79	Faecalibacterium prausnitzii	CCUG	Sanger_94	CCUG 68745
80	Faecalibacterium prausnitzii_98%
81	Faecalibacterium prausnitzii
82	Clostridium xylanolyticum_95%	DSMZ	Sanger_04	DSM 102317
83	Clostridium nexile_94%	DSMZ	Sanger_33	DSM 102154
84	Eubacterium fissicatens_95%	CCUG & DSMZ	Sanger_97	CCUG 68796 & DSM 102166
85	Anaerostipes hadrus
86	Anaerostipes hadrus_98%	CCUG	Sanger_99	CCUG 68539
87	Ruminococcus gnavus	CCUG	Sanger_100	CCUG 68638
88	Ruminococcus gnavus_98%
89	Dorea formicigenerans_98%	CCUG & JCM	Sanger_102	CCUG 68540 & JCM 31256
90	Dorea longicatena
91	Clostridium oroticum_95%	DSMZ	Sanger_03	DSM 102260
92	Clostridium oroticum_96%	JCM	Sanger_104	JCM 31257
93	Eubacterium contortum	JCM	Sanger_105	JCM 31258
94	Eubacterium contortum_97%	DSMZ	Sanger_02	DSM 102136
95	Ruminococcus torques
96	Clostridium oroticum_95%	DSMZ	Sanger_01	DSM 102316
97	Ruminococcus torques	JCM	Sanger_107	JCM 31259
98	Eubacterium ramulus
99	Roseburia inulinivorans_94%	DSMZ	Sanger_109	DSM 102148
100	Roseburia inulinvorans	JCM	Sanger_110	JCM 31260
101	Eubacterium rectale
102	Roseburia faecis	JCM	Sanger_112	JCM 31261
103	Roseburia faecis_95%	DSMZ	Sanger_19	DSMZ 102150
104	Roseburia intestinalis	JCM	Sanger_113	JCM 31262
105	Roseburia hominis
106	Lachnospira pectinoschiza_91%	DSMZ	Sanger_20	DSM 102349
107	Eubacterium eligens
108	Lachnospira pectinoschiza
109	Lachnospira pectinoschiza	CCUG	Sanger_117	CCUG 68639
110	Eubacterium hallii_97%
111	Eubacterium hallii	JCM	Sanger_119	JCM 31263
112	Coprococcus comes	JCM	Sanger_120	JCM 31264
113	Coprococcus eutactus_97%	CCUG	Sanger_121	CCUG 68541
114	Coprococcus eutactus	JCM	Sanger_122	JCM 31265
115	Blautia hydrogenotrophica_96%
116	Blautia hydrogenotrophica	JCM	Sanger_124	JCM 31266
117	Balutia luti_96%	DSMZ	Sanger_23	DSMZ 102163
118	Blautia wexlerae	JCM	Sanger_125	JCM 31267
119	Blautia wexlerae
120	Ruminococcus obeum_96%	DSMZ	Sanger_28	DSM 102165
121	Ruminococcus obeum_96%	CCUG	Sanger_127	CCUG 68542
122	Ruminococcus obeum
123	Ruminococcus obeum_98%	DSMZ	Sanger_25	DSM 102164
124	Blautia luti_95%	CCUG	Sanger_129	CCUG 68550
125	Blautia luti_98%	CCUG	Sanger_130	CCUG 68551
126	Blautia producta_94%	DSMZ	Sanger_32	DSM 102174
127	Fusicatenibacter saccharivorans	CCUG & JCM	Sanger_131	CCUG 68552 & JCM 31268
128	Fusicatenibacter saccharivorans_93%	DSMZ	Sanger_17	DSM 102348
129	Clostridium clostridioforme_93%	DSMZ	Sanger_16	DSM 102825
130	Clostridium hathewayi_92%	DSMZ	Sanger_18	DSM 102261
131	Clostridium xylanolyticum_96%	DSMZ	Sanger_132	DSM 102147
132	Clostridium saccharolyticum_94%	DSMZ	Sanger_29	DSM 102151
133	Ruminococcus torques_97%	DSMZ	Sanger_15	DSM 102149
134	Clostridium celerecrescens_93%
135	Clostridium celerescens_93%	DSMZ	Sanger_13	DSM 102317
136	Clostridium clostridioforme	CCUG	Sanger_133	CCUG 68660
137	Clostridium clostridioforme_98%	CCUG	Sanger_134	CCUG 68553
138	Clostridium boltae_94%	CCUG	Sanger_135	CCUG 68615
139	Clostridium hathewayi	CCUG	Sanger_136	CCUG 68736
140	Clostridium hathewayi	CCUG	Sanger_137	CCUG 68640
